# Supplementary material for: Identification and evaluation of gut microbiome as non-invasive biomarkers for early lung adenocarcinoma from a multi-center study
Source: Front Cell Infect Microbiol. 2026 May 14;16:1813261. doi: 10.3389/fcimb.2026.1813261 (PMC13216471; doi:10.3389/fcimb.2026.1813261)
Supplement: Supplementary file 1 [file DataSheet1.xls]

Fold01.Rep1	AUC: 0.984	95% CI: 0.966~1.000
Fold02.Rep1	AUC: 0.984	95% CI: 0.965~1.000
Fold03.Rep1	AUC: 0.969	95% CI: 0.940~0.998
Fold04.Rep1	AUC: 0.990	95% CI: 0.975~1.000
Fold05.Rep1	AUC: 0.959	95% CI: 0.922~0.996
Fold06.Rep1	AUC: 0.996	95% CI: 0.989~1.000
Fold07.Rep1	AUC: 0.925	95% CI: 0.867~0.983
Fold08.Rep1	AUC: 0.923	95% CI: 0.863~0.982
Fold09.Rep1	AUC: 1.000	95% CI: 1.000~1.000
Fold10.Rep1	AUC: 0.973	95% CI: 0.947~1.000
Fold01.Rep2	AUC: 0.996	95% CI: 0.989~1.000
Fold02.Rep2	AUC: 0.975	95% CI: 0.945~1.000
Fold03.Rep2	AUC: 0.956	95% CI: 0.917~0.995
Fold04.Rep2	AUC: 0.972	95% CI: 0.946~0.998
Fold05.Rep2	AUC: 0.979	95% CI: 0.956~1.000
Fold06.Rep2	AUC: 0.957	95% CI: 0.920~0.994
Fold07.Rep2	AUC: 0.969	95% CI: 0.934~1.000
Fold08.Rep2	AUC: 0.996	95% CI: 0.989~1.000
Fold09.Rep2	AUC: 0.992	95% CI: 0.981~1.000
Fold10.Rep2	AUC: 0.943	95% CI: 0.897~0.989
Fold01.Rep3	AUC: 0.936	95% CI: 0.882~0.990
Fold02.Rep3	AUC: 0.946	95% CI: 0.891~1.000
Fold03.Rep3	AUC: 0.992	95% CI: 0.981~1.000
Fold04.Rep3	AUC: 0.975	95% CI: 0.950~1.000
Fold05.Rep3	AUC: 0.951	95% CI: 0.910~0.992
Fold06.Rep3	AUC: 1.000	95% CI: 0.999~1.000
Fold07.Rep3	AUC: 0.970	95% CI: 0.936~1.000
Fold08.Rep3	AUC: 0.989	95% CI: 0.975~1.000
Fold09.Rep3	AUC: 0.965	95% CI: 0.933~0.997
Fold10.Rep3	AUC: 0.976	95% CI: 0.948~1.000
Fold01.Rep4	AUC: 0.954	95% CI: 0.917~0.992
Fold02.Rep4	AUC: 0.989	95% CI: 0.975~1.000
Fold03.Rep4	AUC: 0.980	95% CI: 0.958~1.000
Fold04.Rep4	AUC: 0.916	95% CI: 0.858~0.974
Fold05.Rep4	AUC: 1.000	95% CI: 1.000~1.000
Fold06.Rep4	AUC: 0.997	95% CI: 0.991~1.000
Fold07.Rep4	AUC: 0.964	95% CI: 0.931~0.998
Fold08.Rep4	AUC: 0.987	95% CI: 0.971~1.000
Fold09.Rep4	AUC: 0.922	95% CI: 0.862~0.982
Fold10.Rep4	AUC: 0.935	95% CI: 0.881~0.990
Fold01.Rep5	AUC: 0.994	95% CI: 0.985~1.000
Fold02.Rep5	AUC: 0.972	95% CI: 0.945~0.999
Fold03.Rep5	AUC: 0.940	95% CI: 0.888~0.993
Fold04.Rep5	AUC: 0.999	95% CI: 0.998~1.000
Fold05.Rep5	AUC: 0.991	95% CI: 0.977~1.000
Fold06.Rep5	AUC: 0.968	95% CI: 0.937~1.000
Fold07.Rep5	AUC: 0.965	95% CI: 0.933~0.998
Fold08.Rep5	AUC: 0.977	95% CI: 0.953~1.000
Fold09.Rep5	AUC: 0.956	95% CI: 0.918~0.994
Fold10.Rep5	AUC: 0.979	95% CI: 0.956~1.000
