# Supplementary material for: Identification and evaluation of gut microbiome as non-invasive biomarkers for early lung adenocarcinoma from a multi-center study
Source: Front Cell Infect Microbiol. 2026 May 14;16:1813261. doi: 10.3389/fcimb.2026.1813261 (PMC13216471; doi:10.3389/fcimb.2026.1813261)
Supplement: Supplementary file 2 [file DataSheet2.xls]

OTU	Total_tags	LUAD-M-1_tags	LUAD-M-2_tags	LUAD-M-3_tags	LUAD-M-4_tags	LUAD-M-5_tags	LUAD-M-6_tags	LUAD-M-7_tags	LUAD-M-8_tags	LUAD-M-9_tags	LUAD-M-10_tags	LUAD-M-11_tags	LUAD-M-12_tags	LUAD-M-13_tags	LUAD-M-14_tags	LUAD-M-15_tags	LUAD-M-16_tags	LUAD-M-17_tags	LUAD-M-18_tags	LUAD-M-19_tags	LUAD-M-20_tags	LUAD-M-21_tags	LUAD-M-22_tags	LUAD-M-23_tags	LUAD-M-24_tags	LUAD-M-25_tags	LUAD-M-26_tags	LUAD-M-27_tags	LUAD-M-28_tags	LUAD-M-29_tags	LUAD-I0-1_tags	LUAD-I0-2_tags	LUAD-I0-3_tags	LUAD-I0-4_tags	LUAD-I0-5_tags	LUAD-I0-6_tags	LUAD-I0-7_tags	LUAD-I0-8_tags	LUAD-I0-9_tags	LUAD-I0-10_tags	LUAD-I0-11_tags	LUAD-I0-12_tags	LUAD-I0-13_tags	LUAD-I0-14_tags	LUAD-I0-15_tags	LUAD-I0-16_tags	LUAD-I0-17_tags	LUAD-I0-18_tags	LUAD-I0-19_tags
OTU000001	2419145	281	1017	215	889	158	19096	688	837	3094	606	1229	17376	30824	2129	1807	268	13678	26557	12046	280	20606	266	1822	148	18381	190	373	31760	751	7437	514	354	841	19123	1975	604	420	432	623	32661	781	2239	914	1499	9871	6931	888	8704
OTU000003	1130144	6214	7480	4489	613	1813	2473	601	2356	2861	10084	2815	380	963	10797	10206	3292	4108	3230	5907	277	497	5458	4973	3536	1999	4271	5367	1466	10052	361	5149	2485	5254	2023	1306	5190	8044	6603	14129	3794	641	2719	4201	6077	316	1228	6762	6836
OTU000002	1124997	9443	3065	360	359	508	315	1536	519	5840	179	119	2425	1490	1040	5492	108	1548	2315	2350	13333	3483	3429	1374	4894	8143	383	2328	2137	267	15633	12241	5312	2874	282	314	7891	18882	1961	5983	671	8697	335	6510	340	26478	273	11076	381
OTU000004	864948	3143	5833	7474	12022	1080	456	28961	6632	1860	1285	16770	6186	2964	1164	1372	1565	1274	923	1007	5356	1903	3584	1682	3795	648	3465	2671	3541	2543	2209	1739	1926	4391	5364	9577	2551	1132	1235	2125	711	4872	5462	1559	1486	132	846	2888	500
OTU000008	529373	45	75	34	48	53	674	121	167	442	154	73	5380	1949	144	304	35	253	776	7482	499	375	76	12	5	4357	15	19	741	206	195	43	39	42	227	566	64	31	54	131	973	116	129	90	502	312	636	107	13080
OTU000005	495782	77	11072	39	145	427	171	42	69	4423	139	244	1096	582	981	182	348	88	1037	1492	31606	176	63	5460	23	600	318	408	4662	308	1100	62	65	48	1188	14261	54	34	34	134	122	1244	3601	73	2286	84	419	56	1248
OTU000006	437951	488	2012	1856	910	575	239	450	1252	3785	4807	4602	462	673	298	432	2638	827	416	3067	172	119	2916	7618	136	83	763	211	297	852	221	6798	1045	7048	270	648	7936	5187	2007	591	942	553	530	2457	11149	158	243	3121	3432
OTU000007	391655	3298	2525	3119	2111	938	343	3317	737	1459	470	7768	5257	954	466	999	1564	576	1658	1487	298	3137	1073	1349	1099	765	578	896	2024	942	1052	1692	890	2057	1508	340	1959	1086	644	938	303	211	4194	1050	833	35	297	1146	286
OTU000009	366623	906	437	4326	1597	371	300	5045	3334	1159	276	7154	2528	872	906	1130	877	833	842	229	394	1391	1349	893	788	1622	1135	1758	3002	860	1124	992	1285	1235	1183	3369	358	1227	515	2557	423	4486	2728	332	1818	53	381	2498	222
OTU000010	363996	1630	202	459	100	559	374	985	5768	2019	1226	9239	538	537	1386	581	150	294	755	214	101	182	828	662	1259	623	324	1760	927	765	106	2432	10684	3301	75	105	1062	494	847	1856	407	970	985	361	310	75	122	698	176
OTU000012	330248	312	2127	6560	3321	214	40	58	62	36	537	67	6321	63	83	1039	340	814	1022	690	109	257	1418	2144	2196	1423	428	1501	2666	1144	31	1467	491	2317	24	76	747	169	566	648	1217	3664	196	1960	1089	31	414	993	23
OTU000011	308192	599	1473	87	323	113	134	151	135	583	165	400	26	85	679	699	34	510	588	370	3731	118	532	492	421	360	24	300	288	361	2195	1812	1843	624	71	5620	184	2243	176	1296	170	2257	317	792	107	11417	105	667	165
OTU000013	268776	1424	544	1298	84	878	46	88	4914	728	564	4391	1283	204	263	996	334	98	207	168	1490	123	244	1525	68	241	285	380	323	2943	1698	247	4220	966	295	416	143	1306	140	682	806	4146	679	400	226	49	938	83	152
OTU000015	266013	1317	137	1142	50	594	818	3677	2037	719	738	299	261	1674	906	1124	477	1052	48	425	787	650	1282	290	495	199	1334	1950	121	1759	18	863	291	197	21	24	592	400	649	1254	541	13790	1808	500	387	60	408	1900	679
OTU000016	235661	1145	108	4127	308	215	553	350	541	365	308	134	224	692	135	412	365	535	72	144	2085	116	390	2317	178	88	715	501	464	612	121	971	487	775	104	3719	521	474	485	814	333	902	2395	1506	271	17	265	1088	157
OTU000014	235034	661	133	111	5684	1709	1040	9	41	866	3095	897	51	1224	6389	319	141	2167	498	146	38	32	2639	457	6633	81	664	1082	11	1838	1173	253	168	595	13303	478	872	1556	393	109	614	39	20	639	27	370	550	674	333
OTU000018	222525	61	108	2891	58	557	42	77	434	2237	686	814	144	851	2162	397	195	505	284	352	46	282	423	466	117	22	810	913	723	144	57	4403	1179	1526	28	46	72	1884	542	88	1818	1080	60	84	1033	32	1482	96	2945
OTU000020	207947	2248	881	744	438	341	1209	9286	1325	787	424	2328	1400	534	560	1118	224	617	915	668	215	310	456	1365	1173	164	1165	860	784	636	211	556	477	1071	136	873	436	588	297	601	835	3514	3580	1100	733	51	533	641	473
OTU000023	197626	1188	957	2195	6349	223	74	7744	260	369	240	807	2885	292	179	573	120	783	146	85	172	137	4097	1603	678	327	239	251	151	96	212	1364	357	621	485	275	775	1855	224	929	240	147	1357	515	726	21	247	1523	191
OTU000019	197533	1822	75	9294	95	188	21	995	690	92	131	2361	1793	138	145	1071	16	272	274	369	762	600	699	481	120	410	37	707	401	416	79	82	91	625	593	80	107	79	98	1145	66	29	1655	233	487	21	43	236	228
OTU000021	183400	208	340	27	641	3247	327	8	10	340	1066	201	109	1669	948	355	547	2429	1164	93	17	36	432	543	1913	157	151	411	50	947	347	180	464	111	150	490	1517	1070	466	8	548	25	22	142	79	22	1712	398	1722
OTU000026	164687	72	79	93	73	942	50	150	87	69	49	439	152	1475	6539	38	4	19	10	38	29	1386	42	31	92	16	34	83	29	1048	8312	685	70	66	23	1446	688	49	60	159	226	96	2604	4710	65	25	2371	269	71
OTU000022	156290	1734	749	440	646	253	51	1160	5191	440	333	113	154	225	81	381	153	159	169	325	190	62	540	727	378	238	861	482	172	209	49	567	554	276	46	901	198	347	246	597	283	934	2518	243	1179	24	256	457	104
OTU000024	130920	359	10	10	5	26	123	55	1092	26	32	12	3	2	2	1851	288	29	46	18	18	109	105	141	42	18	293	2163	0	4	9	14	5	7	23	8	19	7	10513	266	340	42	174	8067	71	48	124	99	103
OTU000031	128835	1	5	0	4	26	54	35	30	23	10	40	33	27	5	34	49	64	975	4399	18	48	14	2	1	15	1	5	4	3	1	1	17	1	3	3	2	2	19	28	94	43	30	24	2922	33	100	19	7059
OTU000027	121032	423	222	1351	830	477	36	548	155	576	153	972	1203	491	21	1317	96	135	1782	294	149	839	200	184	30	1145	58	166	325	237	1920	292	307	498	2222	1658	1531	327	78	434	110	630	302	103	111	10	69	262	82
OTU000030	117880	19	18	7	22	91	71	58	136	10	9	43	2591	1341	38	67	10	30	44	2150	315	61	23	7	0	249	0	9	13	17	68	12	25	28	35	109	16	18	35	67	131	42	34	32	55	69	206	52	704
OTU000017	117279	699	2506	809	135	33	163	168	358	33	237	74	366	83	25	62	47	18	65	162	371	5	13	858	143	30	9155	173	14	471	1055	155	268	1553	311	2926	24	20	102	192	298	983	2162	418	363	4308	556	866	144
OTU000029	114998	113	78	58	61	51	9	7	4	0	2	16	27	28	0	3	1	14	20	56	3	1	1	0	0	0	0	0	4	24	36	57	52	74	61	67	78	61	4	8	3	0	3	2110	2	2	2	3	6
OTU000025	112946	2	11	2311	51	9	36	45	51	1204	6415	12	5	24	9	12	22	27	674	22	9	1	408	30	21	16	27	30	2	3	5	5	463	155	5	17	2	9	39	35	42	51	40	3857	47	135	1682	33	29
OTU000028	101645	16	17	30	15	6	16	24	2429	14	14	22	10	14	48	19	7	7	17	6	236	2	4	14	2704	16	228	26	1	7	16	9	17	14	10	33	8	18	251	1764	17	27	43	30	27	23	24	26	18
OTU000037	100048	0	0	0	0	0	0	2	0	0	0	67	162	136	20	2	52	70	33	87	22	24	16	6	2	2659	7	9	1	0	0	0	0	0	1	0	0	0	0	0	0	0	0	0	0	0	0	0	0
OTU000055	81458	0	0	0	0	0	0	0	2	0	0	15	24	20	16	36	0	0	0	0	1	613	0	118	21	16	31	53	0	0	0	0	0	0	1	0	0	0	0	0	0	0	1	0	0	0	0	3	0
OTU000043	81382	39	135	36	40	635	41	39	2343	174	46	255	26	30	673	34	265	13	20	16	35	47	42	29	6	110	87	44	102	2405	30	54	1037	42	14	115	69	804	24	240	365	41	93	60	68	23	886	38	402
OTU000034	80723	385	97	397	2366	184	21	178	41	73	625	87	41	285	34	840	510	1260	15	111	90	18	474	1411	35	17	767	2008	61	1364	75	325	975	274	585	1401	113	209	212	253	47	55	190	221	644	11	58	720	405
OTU000036	80135	1206	1700	468	7577	141	175	41	48	248	154	509	217	198	142	344	228	9	332	458	81	104	388	406	8	928	120	223	347	27	217	479	410	182	28	166	284	84	28	104	170	35	350	264	131	6	117	110	355
OTU000035	71788	1528	131	6	15	407	405	21	8	872	433	52	11	1117	278	384	1099	720	10	102	17	95	1100	172	82	9	2473	1156	34	1909	12	297	449	35	17	9	85	657	185	6	235	6	44	6	19	5	1202	11	13
OTU000040	68126	628	407	521	455	188	45	4130	835	104	205	850	1172	44	49	334	339	29	65	155	32	389	234	217	17	120	243	192	344	210	27	396	191	226	30	393	168	121	130	331	146	548	930	234	269	19	127	338	194
OTU000038	65924	342	37	65	11	410	909	0	12	288	272	230	34	77	1913	398	243	333	3153	179	5	67	295	241	330	0	49	32	9	1044	283	160	194	386	391	868	63	81	182	65	207	1	139	410	108	3	1420	129	253
OTU000041	65588	232	475	554	713	82	25	513	381	413	322	1162	206	174	116	81	283	126	72	199	224	60	486	461	71	24	155	109	157	215	108	514	177	1011	209	372	1112	411	308	150	87	139	274	430	663	19	51	473	177
OTU000045	62413	1579	30	31	34	46	38	20	26	430	7	11	9	17	32	264	15	115	34	38	31	138	814	260	17	38	74	241	34	36	515	1197	52	35	29	31	767	645	243	42	30	39	29	1158	18	42	17	28	23
OTU000058	61815	24	18	20	29	2186	14	4	43	46	486	59	17	281	2	11	1	6	46	2217	6	231	5	244	19	8	6	1660	5	40	18	229	8250	25	20	14	161	13	378	2	1	7	36	2	1	7	247	435	3
OTU000042	61765	15	6	6	6	9	12	7	8	11	4	23	4	15	88	4414	53	20	2	2	7	7	21	3	1	0	164	1	1	10	7	13	11	3	19	970	10	5	147	418	15	4	54	5	73	3	225	9	756
OTU000046	59810	171	413	487	604	178	30	698	421	443	415	1148	206	167	75	92	264	115	86	188	85	42	358	536	54	32	194	139	140	142	113	572	224	870	163	357	831	448	205	204	112	368	332	237	917	18	54	524	155
OTU000074	58413	0	0	0	0	0	0	0	0	0	0	0	0	0	0	0	0	0	0	0	0	0	0	0	0	0	0	0	5432	6497	0	0	0	0	0	0	0	0	0	0	0	0	0	0	0	0	0	0	0
OTU000062	54614	0	0	0	0	3	23	41	328	4	3	10	1	5	0	3	0	0	11	1	0	0	0	4	0	3	4	1	0	0	0	0	11	2	0	0	0	0	22	42	27	22	49	43	29	16492	25	33	35
OTU000033	53114	4	1	15	0	3	36	36	1751	15	0	32	34	27	0	0	0	10	118	8	27	19	11	30	9	30	28	32	2	0	2	350	1	0	0	0	0	0	46	782	41	51	45	40	31	14076	50	53	52
OTU000053	52365	7	19	11	9	17	47	16	25	3	4	12	860	661	19	11	4	28	179	1290	10	8	3	3	1	1104	6	7	6	2	37	8	12	12	20	96	19	18	13	23	80	17	8	15	121	44	122	23	1628
OTU000051	52208	0	2	0	0	0	3934	59	46	4	0	38	0	0	1	14	9553	0	3	1	0	0	0	14	11	11	15	13	0	1	0	0	1	0	0	0	0	0	1561	36	63	69	12959	59	48	20	43	60	32
OTU000044	51107	36	76	66	1588	139	3	7	28	903	11	73	12	308	461	12	0	86	4	3	8	2	4	33	19	72	278	32	26	88	92	5	17	4	624	4	11	3	6	18	9	9	3	28	8	27	33	125	10
OTU000064	50560	24	102	14	9	582	6	5	1	85	228	108	70	50	95	9	8	11	6	105	176	3	4	5	0	5	4	57	44	430	4	14	973	15	7	371	2	20	9	4	440	38	3	80	11	4	195	4	155
OTU000032	50381	128	88	318	267	1421	12	217	51	20	30	657	378	18	346	26	69	33	33	70	16	10	23	32	50	18	25	17	148	133	3472	99	91	173	416	642	81	101	31	26	16	44	75	92	119	8	883	47	63
OTU000054	49215	0	0	0	0	0	0	0	0	0	0	0	0	0	0	6	3	98	117	154	0	1	4	14	9	46	17	11	0	0	0	0	0	0	0	0	0	0	0	0	0	0	0	0	0	0	1	0	0
OTU000077	46371	82	5	26	10	1574	745	18	32	7	249	31	15	1023	10	2	10	3	5	968	4	633	151	31	10	6	17	55	38	1124	2	359	6	7	8	13	801	8	99	59	139	24	30	9	16	17	2255	21	13
OTU000050	45658	176	105	13	14	21	13	5	2	238	105	80	5	91	611	90	34	70	212	26	9	25	325	53	157	33	10	66	13	54	8	95	103	206	8254	133	28	15	51	9	45	0	1	204	29	7	1017	372	76
OTU000048	43510	192	50	1180	180	42	96	356	106	65	35	58	65	211	23	46	46	38	12	30	300	41	69	333	48	26	295	141	119	113	30	88	93	289	49	869	87	36	56	90	88	432	274	112	46	3	44	151	12
OTU000047	42186	23	5	22	29	292	6	3	7	1	9	7	3	2	1	214	58	5	8	5	2	5	9	1296	4	0	5	3	681	3868	21	3303	536	22	77	20	33	27	16	5	9	3	3	13	480	5	17	5	2447
OTU000059	40947	1567	1197	29	16	628	16	43	29	12	377	18	25	18	9	178	194	13	163	46	12	15	36	18	230	2	65	213	197	8	17	290	373	14	10	16	421	19	284	23	454	694	87	490	636	15	115	361	359
OTU000070	38331	8	1	11	10	8	0	10	4	87	2	18	15	7	9	7	7	8	3	0	8	1	4	99	7	5	310	9	24	25	6	245	4	7	6	10	57	4	103	0	1	1	82	2	6	1	3	5	0
OTU000063	38241	299	244	325	390	75	19	1871	156	100	48	949	437	79	42	69	112	39	90	75	50	224	151	101	108	51	99	101	245	103	84	112	65	148	158	85	162	85	42	136	23	88	517	88	84	2	16	110	18
OTU000071	38204	16	28	7	12	30	91	2	6	99	128	510	9	1063	4050	59	21	72	8	46	0	9	194	34	279	1	12	116	4	89	1039	30	19	43	1080	36	43	51	239	19	111	3	2	47	78	6	1439	113	253
OTU000085	38071	0	0	0	0	0	0	0	0	0	0	0	0	0	22	1	0	0	1	0	0	16	0	36	11	15	27	28	0	0	0	0	0	0	0	0	0	0	0	0	0	0	0	1	0	0	0	0	0
OTU000060	35606	27	290	21	16	415	16	10	50	47	3	75	14	12	359	49	13	17	10	11	12	5	9	20	49	14	36	45	17	21	1057	28	144	77	12	180	34	109	12	93	597	130	43	20	113	0	122	5	22
OTU000057	35349	26	24	16	11	296	1627	10	6	606	19	39	40	1088	23	225	1743	2	9	217	32	195	603	9	2	310	3	7	73	126	10	13	241	6	17	8	16	301	4	631	16	16	4	5	10	2	22	6	93
OTU000067	35055	182	182	301	1436	31	15	329	629	88	155	127	35	70	10	334	39	273	113	213	77	26	225	173	63	54	41	76	45	220	235	132	41	781	15	15	46	97	58	289	22	25	333	138	117	8	137	302	123
OTU000075	34845	144	40	284	56	60	51	1613	64	81	114	128	172	130	48	133	77	39	26	17	70	222	271	90	94	36	478	187	98	98	41	47	63	224	26	651	83	103	67	88	54	39	171	38	85	11	45	92	17
OTU000056	34815	25	224	30	13	148	10	0	3	12	18	38	10	6	390	511	80	370	358	50	5	116	180	48	45	26	123	44	13	114	95	5	62	2487	618	97	98	37	68	14	52	9	37	70	162	3	4	314	40
OTU000068	34215	8	18	26	25	11	76	167	16	17	14	500	28	138	208	0	1	3	3	11	188	1	3	6	3	0	0	3	1	41	3112	22	20	39	749	438	8	22	10	5	29	12	25	9	3	3	11	8	131
OTU000052	34172	10	51	109	10	668	9	8	14	294	8	109	39	156	1226	201	50	3	81	24	9	896	53	2	654	273	6	5	22	350	3	4	15	23	6	129	601	4	11	11	9	9	11	35	16	13	39	145	18
OTU000066	33751	69	123	234	229	120	38	127	54	60	97	91	1177	53	577	107	26	112	13	91	10	22	79	95	19	9	44	38	64	48	73	201	22	58	79	78	42	148	33	63	29	35	295	269	78	9	23	24	59
OTU000065	33275	13	8	2	11	60	24	20	99	218	6	26	4	3	17	15	3	6	9	121	10	8	5	7	2	9	9	664	5	2	25	305	13	15	10	13	9	6	10	513	14	13	12	984	18	41	17	19	21
OTU000081	32694	52	3	6	1	248	314	8	19	35	123	11	8	199	76	178	104	435	0	89	3	25	413	301	187	4	2	224	0	404	0	118	155	304	2	142	45	22	37	10	164	9	20	167	74	10	92	15	30
OTU000072	31415	290	87	32	7	118	146	7	31	387	94	19	26	113	25	240	350	77	2	8	11	144	10	468	8	4	529	586	36	322	6	97	356	273	10	12	314	3	237	140	170	11	62	32	181	9	210	7	165
OTU000080	31252	169	262	261	135	98	63	79	84	82	316	55	43	37	158	227	122	88	85	151	27	27	166	192	117	49	106	141	94	163	34	162	54	194	69	87	216	233	185	269	89	52	127	155	262	6	42	246	154
OTU000079	30161	16	16	5	22	154	97	8	6	3	557	16	17	81	15	148	15	245	83	39	1	3	1072	27	14	58	5	17	4	1225	74	349	420	301	50	15	602	41	56	3	23	35	6	21	57	12	270	25	32
OTU000091	29118	131	404	422	193	33	5	240	82	144	64	33	24	171	21	81	8	61	24	279	25	10	64	265	143	22	201	172	43	309	27	47	183	86	14	35	226	57	23	179	84	10	94	14	69	2	205	27	95
OTU000061	25934	0	2	0	1	0	18	16	1087	6	3	0	0	1	0	45	8	13	6	1	1	11	27	28	6	3	11	20	0	7	0	3	0	0	1	0	0	0	2792	9	30	4	10	24	12	8	27	12	24
OTU000073	25660	70	93	8	10	22	122	7	4	60	76	50	5	105	367	62	368	123	46	14	1	12	215	20	30	3	28	26	1	192	320	63	66	77	98	33	166	104	65	3	187	3	15	115	32	1	354	51	110
OTU000084	25354	142	10	11	5	351	528	16	22	68	36	7	3	205	33	184	311	176	28	16	9	887	76	106	184	3	168	93	10	100	2	25	9	182	2	2	142	2	125	47	380	7	33	6	25	8	72	229	91
OTU000049	24381	96	24	98	770	50	22	827	72	34	20	28	242	28	22	3	16	24	8	7	27	31	60	10	5	6	49	17	58	37	909	40	35	172	27	46	17	27	23	17	25	135	106	33	50	7	48	39	13
OTU000088	23296	785	36	942	148	68	53	139	50	36	592	43	28	421	9	158	14	281	12	20	15	7	180	18	10	62	156	141	36	68	26	150	168	190	25	54	50	231	119	110	108	30	57	70	87	8	282	193	178
OTU000115	22833	0	0	0	0	0	6	7	11	5	0	11	6	7	4	4	2	3	2	3	5	1	7	2	1359	5	5	7	6	6	0	0	0	0	0	0	0	0	10	7	18	15	10	6	16	5	3653	176	15
OTU000089	22369	20	16	31	8	66	88	4	5	293	40	12	15	14	26	5	22	10	2	36	5	22	45	20	182	0	17	18	2	275	4	56	167	76	11	3	33	116	374	28	4	1	5	8	225	10	839	16	104
OTU000099	22224	6	11	15	7	232	17	1	2	27	265	8	0	53	1	69	146	10	4	19	6	23	466	77	172	3	6	344	1	669	0	214	5	115	14	2	314	9	110	1	1	0	2	2	152	6	2	2	731
OTU000083	21831	171	76	355	979	66	2	187	6	27	39	42	211	8	257	16	1	18	2	6	26	5	48	27	2	9	2	8	26	79	72	380	62	139	88	96	112	167	18	38	6	4	85	144	12	3	12	32	6
OTU000135	21659	0	0	0	0	0	0	1	0	0	0	3	2	4	1	0	0	23	2	14	11	28	14	6	4	2753	2	9	0	0	0	0	0	0	0	0	0	0	0	0	0	0	0	0	0	0	0	0	0
OTU000082	21344	0	0	1	0	0	0	0	0	8	8	0	3	0	0	0	24	2	0	0	20	18	23	2	0	1	67	0	107	3	0	0	0	0	0	0	0	0	0	0	0	0	0	0	0	0	0	0	0
OTU000100	21332	51	21	34	55	344	383	73	33	28	294	13	10	199	14	91	30	91	90	19	3	4	7	12	5	3	179	137	18	88	21	28	24	720	24	32	196	30	158	26	37	30	49	36	60	15	273	179	21
OTU000090	20340	223	83	111	135	67	21	98	193	77	76	18	39	58	12	58	34	36	23	44	17	30	137	178	55	41	82	85	18	35	28	86	55	60	12	157	67	79	29	96	41	66	240	55	181	0	75	100	16
OTU000109	19302	53	2	6	1	125	301	4	11	365	61	4	3	225	25	88	19	90	1	21	1	61	189	28	25	0	367	101	1	467	0	79	111	112	5	0	183	27	86	5	90	2	8	22	35	2	94	604	199
OTU000092	18820	38	8	25	26	225	190	84	47	19	193	28	8	13	8	1	76	10	7	11	8	51	16	107	455	8	5	47	9	303	14	13	60	28	9	14	130	15	562	68	60	42	30	40	32	8	93	1925	15
OTU000094	18680	6	2	34	7	1	0	1	3	25	40	18	9	67	10	4	94	135	11	61	3	6	22	6	525	391	6	15	46	6	5	77	8	8	8	9	5	71	29	52	1	4	3	0	14	0	0	38	1
OTU000096	18223	75	12	29	143	97	38	85	48	112	73	26	190	64	70	78	34	93	40	21	13	69	183	130	83	83	140	196	12	33	7	9	120	77	17	9	38	66	65	49	15	4	19	33	74	0	71	57	5
OTU000076	17956	0	1	0	0	1	2	1	199	40	25	0	0	0	0	2	0	15	60	29	2	0	0	12	7	0	0	13	0	0	0	2	3	6	0	0	0	0	5	805	3	2	7	7	8	10	5	8	7
OTU000095	17829	133	155	207	299	49	9	430	74	58	13	455	190	59	19	31	53	15	49	25	25	72	65	43	134	14	29	56	109	81	78	36	32	110	177	52	125	52	20	45	9	29	111	60	34	0	11	55	8
OTU000110	17588	531	3	187	6	22	157	11	2	54	39	13	2	6	4	7	167	45	3	151	14	280	9	9	30	2	59	125	8	14	2	205	86	2	5	9	7	7	45	232	59	6	2	0	282	11	181	4	7
OTU000106	17375	9	1	3	1	66	367	0	4	161	35	28	8	928	241	23	407	219	0	24	6	76	4	4	199	1	7	191	0	62	0	11	1	3	122	0	73	9	117	2	4	1	2	7	31	4	327	42	58
OTU000105	17313	23	10	16	5	41	417	1	5	24	43	17	9	97	151	44	68	543	5	37	3	10	311	32	97	33	9	25	11	130	594	17	25	47	12	3	13	78	65	2	4	2	41	62	281	214	5	541	2
OTU000097	16876	0	0	0	0	0	0	1	0	4	37	20	0	0	1	10	0	20	4	0	10	1	2	0	0	0	42	80	29	164	0	0	3	2	0	1	0	0	1	7	0	1	0	0	0	8	1	0	4
OTU000131	16874	3	1	4	2	1	12	7	5	5	2	6	7	30	7	1	1	8	28	23	51	0	0	5	2	3	18	1309	0	0	0	662	1	3	2	4	1	1	1467	2	5	8	10	2	6	16	1	9	2
OTU000102	16212	19	7807	17	15	16	87	7	4	0	0	2	3	5	0	8	0	10	0	7	2	0	0	2	0	0	0	0	0	0	19	40	30	9	8	16	24	25	55	6	16	68	2064	8	8	17	1	10	8
OTU000112	16137	60	7	100	6	20	13	982	84	40	65	78	69	44	12	62	25	15	2	4	30	71	118	51	37	9	214	90	25	35	4	27	23	129	8	458	33	29	29	36	34	12	72	27	29	3	8	30	5
OTU000078	15663	38	40	78	18	4	6	94	205	8	33	64	59	17	4	7	6	6	22	10	143	2	4	55	16	4	768	39	12	50	92	7	29	53	25	122	5	3	10	36	36	96	124	15	9	33	102	22	23
OTU000087	15407	0	0	0	9	0	0	0	0	15	411	3	0	13	3	0	1	0	0	77	0	0	1	4	6	4	4	2	0	0	0	0	1	0	0	0	0	0	0	0	24	0	0	0	0	7	0	0	9
OTU000093	15320	6	112	3	5	3	19	8	6	63	162	16	2	1	249	3	21	215	9	0	1	2	3	0	0	35	0	34	8	488	111	59	52	17	451	2	24	258	6	1422	3	15	11	6	15	10	15	252	41
OTU000108	15263	169	21	169	587	87	181	28	13	28	124	13	25	178	8	80	58	36	67	19	7	22	78	131	20	62	12	44	24	35	15	53	41	106	7	91	120	42	38	78	42	20	41	126	53	3	38	192	47
OTU000098	15023	1	7	12	1	1	4	2	3	2	844	4	13	24	21	2	4	3	12	7	4	1	0	31	0	3	364	35	40	49	1	0	18	33	6	92	0	5	3	2	7	3	13	11	1	7	172	15	4
OTU000107	14210	48	11	34	86	41	11	42	40	64	53	3	110	28	39	27	54	63	4	2	5	19	43	112	40	26	76	82	2	16	685	11	100	40	83	207	33	42	30	21	34	11	15	12	78	0	70	37	156
OTU000120	13702	280	14	5	6	12	2	59	8	106	1	4	13	5	9	75	1	10	6	3	31	60	140	43	26	14	34	101	4	1	110	205	14	15	2	4	147	152	52	33	7	24	2	186	6	37	3	37	6
OTU000119	13586	58	61	28	36	12	8	122	64	58	4	26	60	27	16	83	3	30	29	24	101	36	20	20	108	103	10	40	93	19	88	34	62	59	13	73	28	115	23	88	33	258	44	12	28	2	8	195	3
OTU000126	13537	149	5	31	2	24	35	37	101	65	142	40	5	32	13	116	10	50	11	23	12	9	85	32	5	22	22	37	27	29	2	105	149	73	5	4	94	67	80	234	50	92	56	35	54	0	3	75	47
OTU000157	13174	1	0	0	0	350	11	0	0	0	12	5	7	23	6	0	0	2	4	131	0	46	7	9	0	0	0	99	0	1	2	0	0	0	0	1	2	0	62	0	1	0	0	0	0	0	10	0	0
OTU000116	13119	72	39	137	187	54	25	63	103	56	21	18	27	6	13	94	149	19	3	43	16	50	47	48	45	51	42	33	51	36	14	39	33	164	16	15	60	13	38	122	41	442	33	92	16	2	15	120	8
OTU000130	12958	0	1	0	0	0	0	0	0	0	1	2	9	10	0	0	17	2	1	1	0	0	0	0	0	0	0	1	0	0	1	0	1	0	0	1	0	0	0	0	0	0	0	0	0	0	0	0	0
OTU000121	12907	8	8	13	8	9	2	12	4	28	43	16	15	10	5	26	596	16	19	17	6	20	6	9	50	2	9	57	5	64	11	8	6	7	8	10	78	18	190	5	25	15	8	150	9	2	4	6	7
OTU000127	12783	4	11	10	8	11	19	8	1	89	1	0	0	78	2	6	21	78	10	20	10	12	68	2	329	3	16	67	4	1	8	22	103	65	5	6	171	11	16	2	5	48	2	3	32	0	188	29	7
OTU000138	12767	0	0	1	0	0	0	0	11	1355	8	2	1	2	10	2	0	1	4	1	0	0	0	1	0	0	2	1	0	0	0	0	0	0	0	0	0	0	0	0	0	0	0	1	2	0	1	1	3
OTU000129	12352	0	0	0	1	30	0	3	1	2	140	17	0	8	4	2	1	5	1	679	2	571	16	17	2	0	288	23	0	110	0	0	0	0	0	0	10	0	123	14	0	3	0	1	3	6	35	1	1
OTU000122	11790	1	0	0	2	0	2	3	4	3	4	4	0	1	2	3288	25	0	2	4	1	2	3	0	0	2	1	0	0	3	1	0	3	0	1	0	0	0	4	7	178	211	2	5	6	13	12	4	6
OTU000144	11440	8	8	4	9	6	1	4	0	0	1	0	5	0	1	2	0	4	6	7	0	0	0	0	0	0	0	0	0	6	4	9	7	6	5	3	6	7	0	0	1	0	0	225	0	0	0	1	3
OTU000132	11324	54	26	161	74	29	7	70	41	35	10	203	99	33	22	57	42	27	51	14	7	105	44	47	30	64	17	69	114	30	34	43	43	51	47	43	18	44	30	65	4	27	123	18	43	3	8	88	11
OTU000136	10791	26	15	7	101	116	149	14	11	27	92	7	10	58	5	28	77	43	602	3	16	10	20	2	5	52	3	114	10	41	62	27	70	5	87	17	57	2	124	35	23	37	4	21	6	2	152	17	138
OTU000133	10666	0	0	0	0	0	0	0	0	47	1	3	0	0	0	0	0	2	5	5	0	0	0	1	0	0	0	1	0	0	0	1	0	0	0	0	0	0	13	0	0	0	4	0	1	1	0	0	1
OTU000111	10538	1	0	0	0	1	78	0	0	3	242	10	13	1	6	293	4	5	4	6	1	0	87	1	0	1	3	0	1	0	1	52	1	1	6	0	76	0	29	0	34	0	0	0	0	1	1	1	61
OTU000150	10357	4	5	3	4	2221	0	2	2	2	0	6	2	890	0	0	0	1	1	2	7	3686	6	9	3	3	3	35	0	2	3	7	16	0	4	2	74	1	2	2	0	1	0	0	0	1	3	0	0
OTU000155	10295	0	0	0	0	5	6	5	0	0	3	4	1	15	1	9	1	3	148	208	2	2	1	0	1	9	0	1	1	0	1	0	2	0	3	1	0	0	0	3	14	3	7	7	41	3	40	6	551
OTU000134	10265	60	3	6	11	24	6	2	5	20	12	0	29	0	3	91	3	87	13	8	10	769	3	2	2	1	0	12	0	1	0	1	19	1350	6	0	5	11	93	4	162	1	6	4	5	0	2	2	5
OTU000143	10178	8	125	3	0	6	3	2	2	32	19	16	3	32	66	17	14	29	1	18	4	7	1	5	1	2	15	11	16	1	1	31	13	1	3	0	0	1	1	3	8	4	12	1	39	0	93	28	5
OTU000069	10080	0	0	0	0	0	0	0	1	1	0	0	0	3	235	11	53	1	2136	3	3	1	0	0	0	0	0	0	0	0	0	0	0	0	0	0	0	0	15	0	0	0	0	0	0	1	3	77	1
OTU000125	10013	9	10	11	887	43	74	14	3	4	6	47	7	3	265	101	2	8	44	13	2	7	41	375	126	0	27	42	3	154	4	4	6	11	8	7	29	9	72	3	6	6	9	117	5	1	9	19	112
OTU000114	9745	6	10	10	96	6	119	47	21	11	5	61	235	19	368	13	5	47	12	14	1	0	3	3	12	1	0	4	5	7	226	14	6	31	4	5	7	10	11	12	10	9	12	12	37	0	13	19	9
OTU000169	9610	0	0	0	0	0	0	0	0	11	3	0	0	1	1	13	0	0	402	0	1	0	0	0	0	0	0	0	0	0	0	0	0	0	0	0	0	0	0	0	0	0	0	0	0	0	0	0	0
OTU000142	9588	4	17	16	2	109	73	3	1	68	15	4	4	3	7	107	28	4	2	2	2	89	105	75	0	0	38	8	3	11	1	21	35	3	3	2	58	10	3	23	5	1	12	2	43	3	113	0	35
OTU000124	9334	15	38	9	134	6	1	84	5	4	0	81	43	10	35	5	1	3	14	3	37	28	17	2	1	37	2	4	6	32	34	12	12	39	2	109	4	15	2	1	3	98	9	5	4	1	5	7	2
OTU000118	9332	11	58	4	3	2	3	2	2	8	0	0	1	1	12	15	1	17	19	9	44	16	6	23	10	7	0	2	9	2	56	27	14	4	6	81	7	27	15	54	1	50	4	10	1	112	0	11	2
OTU000104	9160	4	7	1	3	0	2	1	6	12	15	0	0	1	2	4	0	3	3	1	10	0	0	0	0	0	60	5	3	32	389	3	76	25	21	193	4	1	5	5	5	3	3	0	1	11	11	27	2
OTU000145	8968	141	40	25	36	80	13	38	29	52	14	12	143	18	15	108	9	23	138	28	13	15	81	113	64	30	77	259	15	59	9	25	42	28	6	14	45	90	18	175	58	7	79	32	45	0	32	37	7
OTU000139	8695	2	15	188	0	19	0	3	23	73	39	80	33	54	37	12	5	37	15	7	1	7	30	15	81	0	54	65	44	20	3	121	28	58	0	0	2	52	16	1	52	47	7	6	24	3	90	10	74
OTU000101	8529	6	5	4	8	1	0	0	20	2	2	14	58	4	17	1	0	1	0	8	3	0	0	1	0	0	20	2	1	2	1277	5	26	2	1	112	7	0	0	1	2	0	0	62	4	1	1	174	0
OTU000146	8468	5	17	1	3	5	5	19	15	9	84	7	47	13	0	55	45	89	5	7	2	5	7	40	4	1	168	1	2	5	2	5	2	5	6	1	2	3	10	6	341	22	14	3	8	1	174	15	207
OTU000147	8130	0	1	6	1	1	12	15	4	7	17	11	15	147	5	177	16	3	0	14	0	2	2	16	18	2	13	4	14	30	0	27	2	0	2	3	3	2	199	31	64	11	14	11	19	2	21	7	4
OTU000152	8098	60	27	49	25	15	8	72	298	16	11	197	86	23	21	19	22	5	13	5	53	10	13	17	20	5	18	29	48	66	42	9	59	34	41	44	13	31	11	33	27	138	43	19	16	2	8	14	2
OTU000141	8074	245	1	3	2	15	5	12	8	6	6	12	1	24	3	50	235	74	23	20	3	4	77	15	0	1	40	6	12	30	0	41	5	4	3	2	22	106	101	151	139	5	9	65	24	3	29	107	10
OTU000103	8040	24	10	185	94	13	9	111	33	7	2	17	4	16	5	8	4	4	5	1	2	3	8	9	6	2	12	17	5	9	29	11	13	29	33	26	29	22	7	17	4	67	23	9	40	0	3	25	4
OTU000173	8030	3	1	1	0	980	0	0	0	0	0	0	0	0	3	0	1134	3	0	0	0	0	0	0	1	0	7	0	2	18	2	0	2	5	1	4	4	2	0	0	0	0	0	0	0	0	0	0	0
OTU000207	7989	0	0	0	0	0	0	0	0	13	21	2	9	11	0	3	0	0	0	0	0	0	0	0	0	0	0	0	0	0	0	0	0	0	1	0	0	1	0	0	0	0	0	0	0	0	0	0	0
OTU000151	7617	30	6	7	5	20	65	27	67	8	14	8	12	25	11	22	41	26	5	11	14	16	25	19	39	0	24	12	35	13	2	2	7	53	9	13	29	8	16	17	5	11	106	2	12	1	29	62	82
OTU000164	7535	28	0	0	1	66	316	6	14	33	24	3	0	7	4	79	181	20	2	16	0	60	11	38	4	0	55	137	6	46	0	7	4	0	0	4	38	1	88	3	126	5	2	2	3	4	72	18	80
OTU000137	7499	1	1	3	0	0	0	3	0	1	291	0	1	0	14	2	0	835	4	4	0	0	5	0	2	1	251	4	0	3	0	0	2	0	0	2	2	315	0	0	0	0	19	0	0	4	0	0	0
OTU000162	7285	50	2	87	4	29	2	0	76	16	9	29	11	1	4	12	6	8	4	1	75	3	9	53	1	7	28	14	9	54	13	7	57	17	4	56	6	39	3	19	23	85	26	18	9	0	15	2	5
OTU000174	7181	168	54	217	45	46	1	34	11	17	6	2	2	32	3	42	20	3	56	4	6	41	32	21	59	0	27	44	8	32	6	53	29	29	239	7	35	6	13	55	19	8	103	16	37	4	74	40	9
OTU000154	7177	3	2	0	1	2	19	0	8	18	0	0	4	8	0	0	1	2	0	0	1	2	4	2	3	0	2	4	0	17	0	1	10	374	4	2	1	16	17	3	5	0	0	4	580	1	38	3	187
OTU000158	6764	2	0	3	0	0	4	6	180	3	4	11	1	0	0	3	125	5	5	0	12	0	2	9	69	4	1	126	4	4	0	1	0	0	0	0	0	1	69	153	1	3	2	1	2	1	2	4	1
OTU000170	6598	6	0	4	2	172	237	6	53	5	221	1	1	13	0	6	92	2	2	7	1	37	6	148	1	2	2	131	1	121	3	4	0	3	7	0	63	0	350	7	34	3	7	2	5	5	127	16	56
OTU000159	6449	85	2	25	3	38	10	27	14	26	18	85	76	25	3	27	18	5	0	19	5	13	38	65	22	1	32	9	70	42	1	46	0	0	1	0	14	7	10	14	12	3	134	0	18	0	7	64	8
OTU000180	6444	23	2	32	1	116	13	0	11	31	8	3	4	15	4	33	103	10	0	42	4	58	13	48	16	0	52	33	9	29	0	95	2	0	0	0	24	1	34	1	16	0	5	0	15	0	49	1	0
OTU000171	6305	18	15	24	12	10	3	3	4	9	46	14	6	6	11	107	41	87	1	16	1	1	48	73	9	2	58	114	9	135	4	48	14	15	20	16	24	47	23	72	9	0	7	11	81	0	6	58	37
OTU000161	6150	3	4	19	211	19	5	11	5	8	99	22	3	25	95	19	3	18	46	10	6	1	20	0	51	10	8	30	1	19	4	44	9	4	7	64	11	23	71	25	64	6	8	76	35	3	27	37	15
OTU000176	6036	1	1	0	0	0	2529	6	4	0	0	0	0	0	0	0	0	0	1	0	1	3	0	276	0	1	0	0	0	0	0	0	0	0	0	0	0	0	325	5	9	5	12	6	5	11	9	5	3
OTU000175	5935	212	2	8	0	62	40	2	20	18	7	7	4	3	3	47	11	25	2	7	3	38	6	23	23	1	25	9	12	19	1	1	16	3	0	1	31	3	11	1	24	6	34	1	26	0	7	5	25
OTU000178	5922	3	0	1	0	163	6	1	2	13	28	1	2	0	1	2	203	4	1	0	3	0	23	1	338	0	0	5	11	0	2	2	4	0	6	1	0	188	29	2	0	0	0	8	16	0	391	0	0
OTU000160	5830	8	6	3	206	7	13	3	0	17	3	4	1	5	41	13	3	25	24	19	0	5	12	0	31	11	8	5	1	20	12	9	9	6	329	84	6	8	0	2	7	11	0	44	26	0	5	1	18
OTU000153	5823	8	9	25	4	1	0	16	12	7	3	213	4	18	3	8	4	11	1	5	9	1	8	16	41	3	10	3	13	12	2	6	1	14	0	78	4	16	2	1	0	60	9	22	41	0	0	5	17
OTU000163	5797	22	4	65	64	32	20	2	8	17	25	11	7	23	5	30	24	38	1	8	3	2	41	117	6	5	16	20	11	10	12	60	30	114	8	110	33	24	37	13	6	49	16	58	23	1	17	41	6
OTU000182	5755	2	2	36	8	77	1	7	10	8	26	18	186	15	1	1	16	35	2	1	1	1	1	2	13	4	6	7	19	8	2	2	7	5	1	10	13	3	0	0	14	0	10	0	48	0	3	53	2
OTU000184	5662	2	10	1	0	37	23	1	0	60	60	5	0	46	0	38	19	23	2	5	0	2	90	16	10	0	0	59	0	55	0	29	0	6	0	0	14	11	39	2	0	0	1	49	68	0	3	3	55
OTU000196	5636	0	0	0	0	49	3	2	1	0	27	6	0	148	2	0	0	2	3	3	2	2	0	0	1	0	0	134	0	58	0	0	0	0	0	0	0	0	443	3	3	0	1	2	0	5	49	1	1
OTU000168	5521	15	7	25	123	24	4	3	0	10	59	7	3	12	7	16	8	58	5	40	0	0	36	50	10	6	2	13	16	3	7	245	26	23	3	82	24	38	14	12	9	78	11	17	10	2	8	30	13
OTU000183	5409	251	2	7	11	5	74	3	1	26	86	0	6	7	1	137	0	1	0	26	0	26	39	20	213	1	4	17	2	2	3	17	148	125	2	6	66	201	39	27	1	1	1	4	9	1	2	10	142
OTU000195	5406	162	3	2	0	5	7	9	3	62	2	0	1	1	4	29	0	3	7	1	8	5	28	5	12	18	7	50	4	3	34	196	58	17	3	3	55	42	24	22	0	4	4	23	1	17	2	17	1
OTU000264	5213	0	0	0	0	0	0	0	0	0	1	0	0	0	4	0	0	0	0	0	0	0	0	0	0	0	0	0	0	0	0	0	0	0	0	0	0	0	0	0	0	0	0	0	0	0	0	0	0
OTU000204	5168	13	4	0	0	5	57	0	0	31	0	7	13	15	7	4	0	627	53	15	1	29	0	0	1	0	15	31	0	8	4	17	0	7	1	6	5	37	5	0	0	0	0	1	1	0	19	0	1
OTU000039	5108	0	0	5	0	3	0	0	89	3	0	1	0	1	0	0	0	0	0	0	0	2	0	1	0	0	3	2	224	29	0	0	6	0	0	0	0	0	8	1	0	1	0	2	0	2	0	3	0
OTU000187	5053	44	7	84	7	2	130	44	8	5	2	3	7	7	5	12	19	5	13	10	5	14	17	17	0	9	4	24	26	41	3	15	3	9	8	19	21	8	9	12	7	14	75	3	9	0	8	7	8
OTU000190	4859	25	16	60	55	25	4	21	5	41	11	45	34	20	3	45	4	6	50	15	6	40	21	10	0	29	5	11	12	6	37	17	19	33	52	50	118	20	13	18	3	7	12	11	8	2	2	28	5
OTU000185	4848	0	0	6	5	7	37	0	4	9	0	1	5	0	1	0	0	0	1	72	0	1	0	1	1	0	0	1	12	3	1	1	0	1	1	6	7	2	23	4	28	3	1	1	3	0	117	311	0
OTU000259	4807	0	0	0	0	0	0	0	0	0	0	0	0	0	4	67	0	0	0	0	0	0	0	0	0	0	0	0	1	7	0	0	0	0	0	0	0	0	0	0	0	0	0	0	0	0	0	0	0
OTU000219	4802	0	0	0	0	0	1	0	0	17	3	0	0	0	0	21	0	0	418	4	0	0	0	0	0	6	0	0	0	0	0	0	0	0	0	0	0	0	0	0	0	0	0	0	0	0	4	0	0
OTU000230	4796	10	2	8	3	350	1	4	0	0	15	3	1	0	6	5	0	0	0	0	7	2	2	1	1	6	7	699	9	2	5	3	2	15	10	3	16	4	22	3	0	0	28	1	0	0	0	6	17
OTU000198	4704	6	0	1	2	78	13	0	2	187	34	2	0	121	4	5	15	61	6	10	0	5	2	0	28	0	3	18	1	35	0	16	2	2	0	0	28	2	35	2	36	1	0	0	12	2	2	116	2
OTU000249	4467	0	0	0	0	0	0	0	0	0	0	0	0	0	0	0	0	0	0	1	1	0	0	5	1	56	1	3	2	2	0	0	0	0	0	0	0	0	0	0	0	0	0	0	0	0	0	0	0
OTU000194	4465	4	1	3	2	1	0	0	38	0	5	3	4	3	0	43	16	0	0	27	7	1	170	202	1	0	67	11	16	142	0	25	8	0	1	4	10	24	18	11	5	12	7	28	6	0	10	66	4
OTU000227	4443	0	0	0	0	121	155	1	2	55	14	3	0	3	0	186	0	6	2	37	0	11	0	1	31	0	0	4	1	7	1	0	0	0	1	0	0	0	0	0	0	3	59	1	0	0	0	1	2
OTU000192	4438	14	6	9	112	1	0	0	1	10	22	1	7	0	10	4	10	2	2	19	7	1	17	29	7	8	15	1	1	14	7	7	12	23	2	2	35	144	17	34	6	8	1	2	3	0	5	9	0
OTU000209	4267	65	4	0	0	7	32	0	1	23	34	1	2	40	2	10	32	47	9	5	1	21	90	9	2	3	76	48	6	26	0	0	0	66	0	0	29	0	39	0	12	1	4	18	20	0	44	2	28
OTU000211	4243	21	0	14	0	2	3	8	22	12	21	24	4	7	1	43	10	39	2	3	2	2	32	24	0	2	30	133	1	57	1	30	75	37	0	1	12	14	10	19	2	54	18	5	15	1	1	34	10
OTU000215	4190	17	3	6	3	52	57	0	4	3	19	0	0	0	2	17	113	2	1	42	0	11	2	17	0	0	36	38	0	49	2	0	1	27	0	4	12	10	31	0	14	0	5	0	1	2	82	1	1
OTU000181	4189	18	0	4	1	23	25	2	3	18	10	12	24	20	153	9	37	30	0	6	1	9	11	1	10	1	3	3	0	6	39	1	2	62	2	3	16	2	11	27	7	5	32	8	17	0	9	1	0
OTU000197	4177	2	0	1	2	2	4	183	2	6	0	98	2	17	59	0	0	0	3	2	82	0	0	1	0	1	0	0	3	5	119	4	1	11	122	74	3	1	4	1	0	2	0	0	4	1	2	0	24
OTU000200	4082	0	0	0	0	1	0	0	0	4	2	2	0	3	0	0	0	0	0	0	0	0	0	1	0	0	0	0	0	0	0	0	0	0	0	0	0	0	0	0	0	0	105	0	0	0	0	0	0
OTU000270	4005	0	0	0	1	0	0	0	0	0	0	0	0	0	0	1	0	8	3	4	0	0	0	0	0	0	0	0	2	0	0	0	0	0	0	0	0	0	0	0	0	0	0	0	0	0	0	0	0
OTU000210	4001	5	0	3	5	23	9	0	2	14	4	26	1	66	64	24	2	12	1	18	5	7	0	2	17	1	7	3	5	6	191	4	2	29	1	4	16	3	9	2	4	22	3	0	17	0	7	18	1
OTU000217	3980	46	3	5	0	11	23	103	44	14	7	60	11	17	13	16	1	12	7	8	2	2	5	10	17	4	18	25	7	13	0	17	27	22	0	3	11	1	9	14	23	285	38	11	10	0	5	21	7
OTU000292	3960	0	3	6	2	1904	0	0	0	0	0	2	0	0	0	0	0	0	1	0	2	443	3	0	0	1	0	3	0	1	0	6	8	2	2	3	3	1	1	0	0	0	0	0	0	0	1	0	0
OTU000236	3953	1	1	1	4	0	0	0	2	3	0	0	71	2	1	1	0	0	5	13	8	2	0	197	1	18	5	0	1	0	0	0	2	1	2	926	3	0	1	4	2	5	2	1	120	3	0	0	10
OTU000203	3950	89	0	141	0	4	0	67	10	0	3	69	42	11	2	36	0	7	6	10	13	10	12	19	3	3	0	20	21	4	0	0	3	14	11	1	2	0	6	31	3	0	94	9	17	0	3	15	6
OTU000303	3939	0	0	0	0	1	0	0	0	0	0	0	0	1	0	0	0	0	0	3	0	0	0	0	0	0	0	0	0	0	0	0	0	5	0	0	0	0	0	0	0	0	0	0	0	0	0	0	2
OTU000165	3923	7	4	14	22	5	0	21	16	2	3	30	34	2	4	3	4	3	3	1	17	1	2	11	1	4	31	5	10	16	12	4	11	22	6	17	1	2	0	6	0	11	22	2	11	21	5	0	5
OTU000123	3867	8	4	3	0	0	4	9	184	0	1	11	43	3	1	2	7	7	12	0	3	1	0	4	0	0	82	9	1	7	3	1	4	2	5	1	0	0	2	3	26	6	94	2	10	23	11	9	9
OTU000186	3780	0	0	0	0	0	7	1	33	1	1	2	1	0	2	9	0	2	0	1	0	3	8	1	2	1	6	1	0	0	0	0	0	0	0	0	0	0	1813	1	4	1	2	10	6	2	9	0	8
OTU000189	3737	7	0	3	3	0	5	62	18	4	0	9	13	0	75	2	0	6	2	0	7	3	0	2	0	0	0	3	1	1	35	5	0	3	1	30	0	1	4	11	5	25	21	2	16	1	12	9	8
OTU000283	3736	0	1	0	0	0	0	1	0	0	0	0	0	0	7	0	0	0	1	0	0	0	0	0	0	0	0	105	0	0	0	1	1	0	0	0	0	0	0	1	0	19	0	1	0	0	0	0	0
OTU000148	3727	0	0	1	0	0	1	5	0	0	0	17	2	7	0	225	0	0	0	0	0	0	1	0	0	1	0	0	1	0	0	1	0	0	0	0	0	0	0	0	0	0	13	0	0	0	0	0	0
OTU000206	3687	1	1	7	0	50	47	0	0	3	11	2	0	60	27	6	57	45	0	4	0	0	2	2	0	0	0	0	0	73	0	0	0	2	2	0	36	27	25	1	2	0	7	0	35	3	1	21	2
OTU000140	3678	3	2	3	114	20	55	10	3	6	0	64	16	20	408	24	0	0	0	8	1	2	0	3	2	1	1	1	0	5	195	4	3	3	64	0	2	0	1	0	7	46	4	1	8	3	3	1	2
OTU000202	3665	3	11	21	47	25	0	47	9	12	21	14	5	2	9	13	21	1	0	4	0	0	32	27	0	1	30	26	1	24	3	17	5	41	7	3	35	19	11	4	13	2	0	14	77	0	2	48	13
OTU000167	3546	0	0	0	0	0	0	0	0	0	0	0	0	0	0	0	1	1	7	1	0	1	0	7	3	1	8	2	0	0	0	0	0	0	0	0	0	0	0	0	0	0	0	0	0	0	0	0	0
OTU000214	3539	29	9	57	25	8	1	243	15	2	5	36	24	5	5	10	12	5	2	0	7	25	14	7	5	3	29	15	13	12	2	7	9	18	9	21	4	7	4	6	7	7	23	4	4	0	4	10	1
OTU000113	3445	0	0	0	1	1	1	4	0	1	1	2	0	0	0	7	0	11	0	0	0	0	0	0	0	5	0	1	0	0	1	0	0	0	2	1	0	0	0	1	2	4	1	5	0	3	1	5	7
OTU000233	3422	16	13	6	7	14	5	217	73	10	13	13	21	5	3	9	12	0	0	6	4	30	12	10	1	2	26	19	18	29	2	17	12	3	0	20	12	5	3	15	11	21	35	6	13	2	16	7	6
OTU000321	3408	1	6	0	3	13	0	0	0	0	0	0	0	0	1	0	0	0	0	0	0	0	0	2	0	0	0	0	0	0	5	3	0	10	10	1	1511	6	0	0	0	0	0	0	0	0	0	0	0
OTU000253	3370	5	10	25	0	2	1	3	17	56	19	84	2	6	4	4	21	2	10	3	5	1	20	28	0	0	7	0	8	10	3	44	16	48	3	1	14	69	12	8	2	1	2	8	137	1	0	44	21
OTU000247	3348	356	2	7	3	4	10	18	12	1	1	5	6	14	1	3	29	2	5	2	2	34	2	0	2	0	2	8	0	3	8	1	3	3	6	4	15	3	10	4	118	5	11	9	13	2	9	15	5
OTU000251	3308	19	1	2	0	7	8	3	14	9	23	6	4	2	17	12	8	13	3	5	7	1	9	2	1	10	8	36	2	21	1	6	23	51	1	1	12	7	20	47	3	16	4	4	2	1	3	15	0
OTU000218	3276	5	2	5	206	4	3	3	1	5	6	1	8	2	26	10	4	6	2	32	0	3	20	0	37	0	2	3	1	5	1	7	0	6	4	2	5	15	8	3	1	0	5	32	0	3	3	1	0
OTU000179	3220	6	2	31	104	0	2	342	15	1	0	10	34	12	4	1	4	4	0	3	3	1	7	2	3	1	5	6	10	5	38	4	2	17	6	17	5	1	7	5	5	19	5	7	8	0	1	5	0
OTU000241	3176	2	5	3	1	0	9	2	6	7	3	1	63	10	3	11	1	2	18	9	1	62	0	6	2	22	0	2	32	2	9	3	0	7	15	7	0	0	0	0	37	2	11	3	3	10	12	1	18
OTU000240	3165	3	17	69	28	2	1	0	1	1	3	1	56	0	2	15	1	5	2	1	2	6	19	24	4	7	12	25	20	5	0	13	6	27	4	0	4	0	3	11	16	33	4	14	28	0	2	20	0
OTU000237	3162	79	12	13	10	6	11	120	6	19	11	61	19	12	5	19	3	14	23	18	4	9	11	17	21	8	7	13	29	14	9	10	6	13	4	2	7	13	8	10	3	14	50	20	21	1	4	23	6
OTU000271	3162	1	0	14	6	26	2	3	4	9	54	10	3	19	2	0	0	3	2	108	4	3	6	60	0	0	1	11	0	2	6	27	103	8	0	1	51	12	25	0	2	0	9	0	1	0	22	2	1
OTU000224	3147	1	1	1	0	60	0	2	2	13	0	0	0	99	1	49	31	2	0	25	0	40	3	5	0	0	0	0	1	39	0	0	0	1	0	0	15	0	45	2	19	0	0	2	1	3	4	2	49
OTU000244	3146	0	0	0	0	0	0	0	0	0	0	0	0	0	0	0	0	0	0	0	0	0	0	0	0	0	0	0	517	343	0	0	0	0	0	0	0	0	0	0	0	0	0	0	0	0	0	0	0
OTU000295	3126	7	3	6	6	1624	87	0	1	3	0	0	0	0	0	0	0	0	0	0	0	0	0	0	0	0	0	0	0	0	4	7	4	0	10	5	15	3	176	3	0	0	0	0	0	2	1	0	4
OTU000245	3118	52	16	5	2	3	17	0	3	9	17	10	1	5	23	39	11	24	23	29	2	6	5	24	29	3	19	18	8	29	0	11	4	16	0	1	11	26	20	31	33	3	12	15	17	1	7	26	13
OTU000255	3103	0	0	0	0	40	7	1	0	15	2	6	2	1	80	14	4	55	1	0	1	6	0	75	8	0	0	9	0	6	0	4	0	7	0	1	6	3	9	3	0	0	0	68	12	0	1	4	2
OTU000254	3085	0	1	0	3	0	70	2	3	8	0	2	26	46	2	9	0	26	61	22	0	15	0	5	0	9	0	0	19	0	6	0	0	8	10	4	1	0	2	2	56	5	14	4	12	8	13	1	12
OTU000333	3069	0	0	0	0	0	0	0	0	2	557	5	3	4	0	46	0	5	0	3	0	0	1	0	0	0	1	0	0	0	0	0	0	0	0	0	0	0	0	0	0	0	0	0	0	6	0	0	0
OTU000268	3014	1	2	5	5	4	4	15	1	25	14	9	24	10	1	14	1	5	5	24	9	6	11	0	1	3	5	0	23	21	5	2	2	1	5	5	1	4	6	3	2	4	9	6	34	0	8	2	25
OTU000128	3000	0	0	0	0	3	0	0	0	0	16	0	0	0	0	0	2	0	0	0	2	0	0	6	1	3	2187	1	0	1	0	0	0	0	0	0	0	0	0	0	0	0	0	0	0	0	42	1	0
OTU000275	2996	1	10	1	0	0	0	0	1	9	0	2	9	3	0	0	0	0	1	7	190	2	0	152	2	1	2	4	15	3	3	2	4	0	4	365	0	0	0	9	0	4	33	0	24	0	0	0	4
OTU000226	2991	2	0	0	1	0	2	5	3	3	6	7	0	3	0	0	32	83	0	1	0	0	0	0	1	0	20	0	1	0	1	0	2	4	0	2	1	0	2	2	31	80	13	155	2	4	27	3	1
OTU000285	2965	0	0	0	0	0	0	0	83	15	49	0	0	0	0	0	0	0	0	0	0	0	0	0	0	0	2	1	0	0	0	0	0	0	0	0	0	0	0	0	0	0	0	0	0	0	0	0	0
OTU000229	2956	0	2	1	0	14	50	0	0	7	12	29	5	11	238	0	2	4	31	28	0	11	31	8	57	0	1	7	0	7	0	2	2	16	3	0	14	12	5	3	15	2	3	1	9	0	4	11	36
OTU000320	2953	0	0	0	0	11	27	0	2	0	3	1	0	0	1	0	734	0	0	0	0	0	0	0	31	0	0	1	0	5	2	0	0	0	0	20	0	0	8	0	0	0	0	1	0	0	0	26	0
OTU000166	2940	0	0	2	0	0	29	0	0	0	45	0	5	1	0	53	37	0	0	0	1	30	38	12	0	0	0	0	0	126	2	0	1	0	2	7	31	1	80	0	1	1	2	3	44	0	4	3	2
OTU000246	2940	14	3	3	1	8	8	13	4	1	12	1	0	11	3	32	28	51	0	3	0	32	50	25	0	0	25	2	0	11	0	0	4	34	2	1	9	4	12	9	1	2	13	4	4	1	0	43	14
OTU000279	2905	0	0	0	0	1	101	2	0	1	10	1	0	0	3	1	3	0	0	6	0	0	2	0	0	0	0	0	0	75	0	0	0	0	0	0	12	2	4	0	1	1	1	0	0	2	6	483	303
OTU000243	2895	2	0	1	2	54	1	6	10	3	4	0	1	0	1	2	7	2	2	4	1	13	87	12	8	1	0	6	8	4	3	2	2	2	2	0	29	0	0	1	8	0	3	0	16	0	21	1	1
OTU000242	2835	14	6	3	6	10	3	71	39	5	11	8	11	11	2	2	13	0	0	4	6	18	7	16	6	6	6	38	20	31	6	3	11	5	3	12	3	2	10	11	7	6	39	6	6	0	41	9	5
OTU000265	2831	3	4	10	43	3	1	7	0	0	3	33	28	8	32	1	0	2	0	4	1	0	4	5	5	0	0	1	1	6	5	9	3	4	3	4	4	9	4	0	0	0	2	0	0	0	2	1	0
OTU000232	2828	45	7	22	7	1	3	7	37	2	1	1	0	3	2	5	8	1	0	0	7	2	4	22	5	5	11	14	5	13	0	16	4	3	0	20	1	8	1	9	9	10	45	6	15	1	0	8	1
OTU000117	2763	2	2	2	2	3	0	0	2	0	0	4	5	4	3	0	0	0	0	0	0	0	0	0	0	0	3	2	1	0	1256	5	5	27	408	5	12	3	0	2	1	0	0	0	1	0	0	0	0
OTU000274	2763	1	9	0	0	34	3	0	0	2	1	28	1	122	268	6	1	11	0	1	0	2	0	0	6	0	0	0	1	1	10	0	6	14	0	0	13	0	2	0	0	0	0	0	0	0	131	6	0
OTU000216	2758	15	1	0	0	9	74	0	4	5	19	1	5	4	0	39	13	12	1	22	1	1	0	18	5	0	42	3	0	43	0	14	0	72	3	0	64	0	7	3	0	0	8	3	50	0	1	0	0
OTU000235	2681	1	5	2	3	10	29	0	1	37	1	6	3	6	3	0	0	52	1	2	0	1	3	10	10	3	4	10	1	3	3	1	4	18	0	1	2	0	1	6	3	8	2	0	2	0	0	7	7
OTU000086	2669	0	0	0	0	0	0	0	0	0	0	0	119	0	3	1	1	0	0	0	0	0	0	2	5	803	1	4	0	0	1	0	0	0	0	0	0	1	0	0	0	0	0	0	0	0	0	0	0
OTU000205	2667	3	3	0	0	0	6	9	12	0	6	0	0	0	0	0	0	0	0	0	1	1	1	0	0	0	172	3	0	3	5	1	3	2	1	0	1	0	5	11	12	9	10	1	1214	2	28	14	11
OTU000314	2598	0	0	0	0	0	0	0	0	0	10	0	0	0	1	0	0	0	0	0	0	0	6	3	2	0	0	3	0	0	0	0	0	0	0	0	0	0	0	0	0	0	0	0	0	0	0	0	0
OTU000223	2580	0	0	0	0	0	0	0	0	10	6	1	1	1	0	0	15	0	1	1	4	5	8	0	0	0	8	0	10	6	0	0	0	0	0	0	0	0	0	0	0	0	0	0	0	0	0	0	0
OTU000282	2573	6	14	35	38	3	0	1	1	0	1	0	14	1	0	10	0	1	5	8	1	4	10	3	15	23	3	7	7	20	3	32	10	23	0	3	19	4	4	4	7	10	2	14	10	0	9	1	0
OTU000261	2540	15	5	25	7	15	12	57	7	8	5	13	30	7	4	14	11	6	0	7	2	31	2	13	6	2	6	13	11	7	5	13	7	2	2	16	12	10	6	6	1	5	35	16	5	0	26	3	1
OTU000267	2504	0	1	0	5	0	7	0	3	5	0	0	14	14	1	7	1	4	9	12	0	11	0	4	0	7	0	0	7	0	3	0	1	2	6	3	0	0	0	0	59	1	8	0	5	11	5	1	1
OTU000231	2478	0	0	0	0	0	111	0	0	0	51	3	0	1	0	8	1	0	2	0	0	3	74	28	0	0	0	2	0	6	0	0	0	0	2	0	6	0	91	1	0	0	0	0	2	3	3	0	2
OTU000269	2444	0	0	0	0	0	0	0	0	0	0	0	18	12	5	1	0	7	0	1	0	3	0	2	0	222	0	0	3	0	0	0	0	0	0	0	0	0	0	0	0	0	0	0	0	0	0	0	0
OTU000325	2426	0	0	0	0	0	4	0	0	0	26	1	2	5	1	14	0	0	0	0	1	0	3	1	3	0	0	7	0	0	0	0	0	1	0	0	14	1	2	0	6	0	0	1	0	0	0	0	2
OTU000297	2390	19	34	21	5	4	2	1	0	4	4	10	2	1	7	14	3	13	1	7	0	1	59	18	6	7	3	5	2	1	0	19	2	6	5	1	17	50	4	30	3	1	6	13	13	2	3	29	2
OTU000257	2371	3	38	0	0	1	0	0	1	37	1	1	1	7	3	2	1	1	5	2	86	1	0	0	0	0	9	7	36	7	3	1	0	1	6	21	0	0	0	1	2	2	38	6	7	0	2	0	7
OTU000266	2366	0	0	0	0	0	1	3	1	9	0	4	4	7	0	0	0	1	0	0	0	19	1	5	2	0	12	20	0	5	0	2	2	0	1	0	13	0	13	15	107	0	2	0	9	0	13	42	2
OTU000337	2351	0	0	0	1	0	2	0	8	0	0	4	0	0	0	0	0	0	0	0	0	0	15	2	0	0	0	0	2	186	0	0	0	0	0	0	0	0	0	3	0	1	1	3	2	1	373	6	0
OTU000248	2329	41	0	29	4	3	5	0	37	6	4	0	2	72	3	1	53	0	0	3	5	0	2	34	13	0	62	16	0	51	2	0	0	0	0	0	3	3	9	20	0	0	3	4	42	0	24	0	44
OTU000311	2321	0	0	5	0	0	0	0	2	3	0	0	0	0	0	13	0	0	0	3	9	0	0	0	16	0	0	3	0	4	0	0	1	0	0	0	0	0	4	1	0	0	6	0	1	0	0	0	0
OTU000212	2291	1	4	0	0	0	1	10	15	1	1	5	0	3	10	7	44	2	23	1	3	2	5	1	1	0	71	12	0	4	0	4	1	1	0	0	0	0	4	5	1	2	0	1	0	1	1	2	0
OTU000260	2286	0	0	0	0	0	0	0	0	0	2	1	0	10	0	0	0	0	0	159	5	2	52	0	1	0	0	0	2	0	0	0	0	0	0	0	0	0	0	0	0	0	24	0	0	0	0	0	0
OTU000238	2244	4	2	1	4	11	0	4	1	3	5	1	5	2	3	22	3	0	5	10	2	83	12	58	0	0	0	4	3	105	4	10	3	30	15	1	14	2	2	1	2	11	4	4	0	0	3	5	0
OTU000258	2186	0	0	0	0	0	0	0	0	0	0	0	0	0	0	0	0	0	0	0	0	0	0	4	1	4	6	5	0	0	0	0	0	0	0	0	0	0	0	0	0	0	0	0	0	0	0	0	0
OTU000286	2130	4	7	12	0	4	0	2	11	10	23	1	3	4	1	9	9	1	1	16	2	6	19	22	5	3	3	5	5	9	2	12	1	47	13	5	20	10	25	10	4	1	8	9	22	0	0	27	6
OTU000281	2113	4	6	2	2	1	33	6	0	0	7	10	3	19	0	5	65	3	0	1	1	81	1	28	2	0	0	9	0	11	4	1	0	11	0	1	0	0	6	0	3	0	2	0	1	0	0	5	0
OTU000289	2108	0	0	1	0	0	95	3	1	0	3	2	1	82	1	3	8	19	0	12	0	28	0	1	16	0	1	0	0	14	0	15	0	4	2	0	14	9	7	0	0	0	9	0	16	0	1	0	71
OTU000193	2088	3	6	6	1	0	0	0	5	3	1	12	5	0	0	0	0	0	0	1	2	0	0	0	0	0	0	0	0	0	0	1	1	1	2	0	0	0	0	0	3	0	0	0	0	0	5	0	0
OTU000287	2077	0	6	0	0	0	8	0	1	0	1	0	4	15	0	1	1	1	16	3	0	7	0	2	0	8	0	0	2	1	16	0	0	0	56	1	3	2	0	1	29	1	1	2	2	4	14	1	13
OTU000284	2049	26	6	7	5	30	3	122	24	7	7	3	7	3	2	15	3	2	0	0	4	5	11	11	7	1	37	11	3	2	2	5	2	11	0	14	7	8	2	11	2	1	37	12	11	1	18	3	3
OTU000310	2044	2	2	0	0	1	0	1	2	4	1	7	0	25	0	0	0	3	1	2	3	5	5	36	0	0	0	1	0	0	0	0	1	1	0	1	26	0	10	0	0	0	10	2	3	0	39	3	0
OTU000305	2035	4	0	2	0	2	40	29	1	8	3	5	18	19	3	11	0	12	56	26	1	6	1	4	2	8	0	7	15	4	0	0	0	2	1	3	0	1	0	1	27	22	13	4	7	0	5	1	11
OTU000313	2031	10	1	0	0	2	1	10	10	15	1	3	0	6	5	11	1	8	3	3	12	5	2	0	25	8	3	7	1	1	1	7	43	9	0	0	18	15	0	15	4	83	4	17	3	1	4	33	6
OTU000280	1997	42	2	4	2	0	8	15	9	14	3	23	10	5	4	21	5	4	2	14	2	7	3	26	8	2	6	9	6	2	2	20	8	13	2	11	2	17	8	8	5	48	34	17	19	1	2	19	2
OTU000250	1962	3	1	0	11	14	26	8	1	25	0	2	2	23	0	1	1	38	3	2	2	1	0	0	0	8	0	25	10	0	9	1	3	1	9	4	10	7	5	1	0	5	1	0	23	0	35	7	41
OTU000335	1949	1	85	1	0	9	0	0	1	91	1	0	1	1	0	0	4	1	5	15	20	0	2	1	0	1	0	2	7	2	6	1	0	1	0	1	0	0	0	0	2	5	11	0	26	0	0	0	29
OTU000273	1918	5	7	8	4	17	1	5	5	13	8	7	7	6	28	3	0	3	1	1	0	24	6	6	15	6	0	5	4	10	6	6	2	4	1	10	38	12	0	1	1	1	3	4	8	1	2	10	4
OTU000452	1893	0	0	0	0	0	0	0	0	0	0	0	0	0	1	0	0	0	0	0	0	0	0	0	0	0	0	0	0	0	0	0	0	0	0	0	0	0	0	0	0	0	0	0	0	0	0	0	0
OTU000290	1884	3	1	75	1	1	2	0	0	2	0	1	6	4	0	1	3	0	1	1	10	0	3	30	1	0	4	6	7	5	1	7	2	11	0	14	9	4	5	5	5	15	16	14	1	0	1	9	2
OTU000276	1854	0	0	1	0	0	0	3	2	1	11	0	12	0	0	0	0	0	0	1	0	0	2	66	0	1	276	0	0	53	0	0	0	0	0	0	7	0	4	32	1	4	98	0	43	0	2	1	17
OTU000288	1852	2	6	6	19	3	0	63	8	3	5	10	8	5	3	4	1	1	0	4	2	4	22	8	8	1	12	8	0	1	25	0	2	14	5	27	5	2	4	4	4	8	5	2	2	0	5	6	7
OTU000363	1849	0	0	0	0	4	12	0	0	0	60	0	0	0	0	1	86	0	0	0	1	0	8	0	0	0	0	1	0	0	1	0	0	11	1	0	0	7	1	0	0	0	0	0	0	0	0	0	0
OTU000293	1817	1	3	0	3	52	0	1	0	2	3	1	0	4	1	11	0	0	0	1	1	33	4	15	12	0	2	8	4	21	1	0	35	1	2	1	2	7	0	5	4	1	0	0	1	0	6	4	56
OTU000302	1787	7	1	1	0	16	7	0	1	28	3	4	0	13	22	15	1	11	0	1	0	15	2	1	2	0	11	9	3	3	0	9	8	28	0	1	11	4	8	3	15	0	0	0	3	0	6	4	21
OTU000326	1786	5	2	1	0	20	18	0	1	10	12	0	0	29	2	6	95	0	1	0	0	64	0	12	0	0	29	9	0	3	0	0	0	0	0	0	26	0	15	1	0	1	2	0	0	2	1	0	0
OTU000319	1768	16	6	11	11	4	0	35	5	3	9	3	3	0	0	8	4	1	2	3	6	7	6	15	19	4	22	34	5	13	2	7	3	1	10	1	4	2	16	7	6	8	25	7	10	0	53	4	1
OTU000317	1755	9	4	27	4	8	0	11	7	24	5	11	7	7	6	7	13	4	15	7	7	14	6	5	6	0	5	6	5	4	11	28	6	14	6	1	4	17	5	2	1	1	8	2	8	0	5	3	3
OTU000365	1754	32	1	0	1	47	12	1	0	3	3	1	0	27	1	22	21	0	0	0	0	6	3	0	2	0	0	11	0	0	0	0	0	0	0	0	0	1	19	0	36	0	1	1	13	0	4	1	0
OTU000208	1735	6	0	0	3	1	0	14	28	5	8	2	6	0	0	3	0	0	2	0	36	0	1	1	1	0	6	7	0	0	0	0	0	0	0	2	1	3	0	1	2	3	2	5	14	1	0	1	0
OTU000370	1724	0	0	0	0	12	6	0	0	16	0	0	0	42	0	8	4	1	1	7	0	19	9	0	0	0	0	0	0	5	0	0	0	0	0	0	3	1	2	0	0	0	0	2	7	0	39	26	1
OTU000308	1709	0	0	0	1	0	0	0	0	1	0	0	0	0	0	0	0	1	0	1	2	8	1	3	3	1	1477	3	0	0	0	0	0	0	0	0	0	0	0	0	0	0	3	0	1	11	0	0	0
OTU000272	1708	3	7	38	4	1	0	9	50	0	0	2	6	4	1	1	0	0	2	1	16	0	0	0	0	2	4	1	3	2	15	2	1	4	5	6	0	0	0	5	0	20	7	0	1	3	0	3	5
OTU000315	1701	7	0	0	1	6	2	25	21	13	6	4	5	4	6	1	0	4	2	3	2	4	6	7	7	3	13	20	2	2	0	3	45	23	0	0	3	10	4	6	6	17	1	5	0	0	3	5	0
OTU000324	1699	0	0	0	0	3	45	0	0	26	84	0	0	0	4	0	0	0	0	0	1	0	3	0	0	1	1	1	1	334	0	0	0	0	0	3	0	0	0	0	0	0	0	1	1	0	0	1	58
OTU000398	1680	2	0	0	0	0	5	0	0	52	0	0	1	4	0	3	42	0	0	2	0	0	0	1	1	0	3	3	0	0	0	0	0	0	0	0	0	0	7	3	12	0	0	1	6	0	89	1	25
OTU000355	1676	12	16	7	0	0	1	0	4	0	3	3	0	0	12	13	1	8	0	9	0	2	12	3	11	5	6	9	1	6	0	4	1	6	0	5	18	51	10	36	1	1	1	5	6	0	0	24	0
OTU000149	1667	0	40	0	4	0	0	0	0	4	69	0	0	31	0	0	0	4	0	1	0	2	0	0	0	0	0	0	0	4	2	0	0	0	0	0	0	0	2	0	15	0	2	3	0	0	9	0	0
OTU000344	1645	0	0	0	0	0	9	0	0	57	7	0	2	5	25	6	11	82	0	1	0	8	1	5	67	0	2	0	0	12	1	0	0	0	0	0	2	0	4	0	0	0	0	0	2	0	0	0	0
OTU000353	1625	0	25	0	0	1	0	0	0	29	0	4	4	2	1	6	1	3	36	0	27	0	0	1	0	7	1	4	1	5	23	0	1	0	58	38	0	0	0	0	0	3	6	0	0	0	0	0	2
OTU000352	1619	8	4	2	5	7	0	1	0	6	0	4	1	1	0	3	2	0	0	0	1	2	0	6	1	0	15	0	0	2	0	16	0	1	2	2	9	3	2	0	0	0	3	1	0	0	0	0	0
OTU000388	1612	0	0	0	0	0	0	0	1	1	0	3	0	0	18	0	1	20	0	15	0	0	0	0	75	0	0	0	0	0	0	0	0	0	0	0	0	0	0	0	0	0	0	0	0	0	0	0	0
OTU000228	1600	0	0	0	0	0	0	0	0	0	0	0	0	0	3	67	0	0	0	0	0	0	1	0	0	0	0	0	0	3	0	12	4	0	1	0	0	0	0	0	0	0	0	1	5	2	0	3	189
OTU000347	1573	11	0	1	4	8	0	0	0	3	11	3	0	0	1	10	3	2	0	1	0	5	9	15	8	0	10	28	1	27	0	4	1	0	1	0	0	0	20	14	8	3	10	4	5	0	169	5	2
OTU000323	1571	9	12	19	22	5	6	0	1	12	6	43	6	1	1	3	13	1	8	9	3	2	15	22	2	0	3	6	8	2	0	21	4	21	1	3	17	15	2	6	0	1	6	6	21	1	3	14	2
OTU000328	1568	3	22	1	7	0	1	0	0	7	7	2	0	0	13	5	1	6	3	4	9	2	5	5	4	2	0	0	7	0	5	23	11	11	0	32	4	30	3	9	0	8	2	7	1	27	0	10	2
OTU000298	1554	0	2	4	3	0	24	14	2	17	1	3	162	14	0	3	0	4	3	20	1	0	0	3	5	1	1	3	0	0	0	2	0	3	1	2	0	0	0	0	1	0	3	2	9	0	0	0	0
OTU000395	1548	1	0	0	1	18	0	0	3	0	34	21	0	0	190	0	0	1	0	0	1	0	0	0	0	0	0	0	0	221	0	0	2	0	1	0	4	6	1	0	0	1	0	0	0	0	0	4	0
OTU000356	1539	57	0	0	0	0	0	2	24	4	14	2	0	0	21	20	0	0	0	6	0	38	12	30	7	0	14	0	0	6	0	11	3	2	0	0	0	0	0	0	8	0	0	15	1	0	1	0	0
OTU000358	1526	10	7	0	5	0	2	1	1	3	0	7	0	0	4	9	1	1	5	1	12	0	3	14	7	0	0	7	0	0	5	7	6	3	0	18	0	9	0	5	1	41	4	4	1	33	0	2	4
OTU000213	1521	1	4	270	0	1	0	0	1	0	0	0	0	0	0	0	2	0	0	0	0	0	0	0	0	0	0	0	3	0	0	0	1	31	0	3	2	0	0	0	0	0	0	0	226	1	0	0	1
OTU000340	1520	10	3	12	7	8	10	14	6	8	8	1	1	5	1	2	7	1	0	2	0	4	10	9	3	1	10	1	2	6	3	2	3	2	1	38	11	3	3	2	14	7	22	2	0	0	10	22	1
OTU000343	1508	0	0	1	20	4	5	0	0	8	8	19	0	5	10	6	0	13	4	1	0	0	20	1	50	3	5	11	0	7	10	5	1	2	36	2	0	8	0	2	8	1	1	1	1	1	2	12	1
OTU000362	1487	1	5	10	1	5	6	19	2	27	2	3	4	4	6	1	5	3	1	2	2	4	8	2	9	0	2	1	0	9	1	10	3	13	0	1	5	6	12	12	1	0	7	10	13	1	10	7	6
OTU000375	1459	0	0	18	0	1	0	0	3	5	1	0	3	2	2	7	4	14	1	0	0	0	7	7	0	1	10	28	0	4	0	18	6	10	0	4	0	10	0	0	1	0	0	1	13	0	2	0	18
OTU000304	1414	0	0	1	0	1	16	1	0	3	0	0	25	21	0	2	0	0	3	4	0	10	0	5	0	9	0	0	8	2	2	0	0	2	4	0	1	1	0	0	17	1	5	1	1	11	6	2	8
OTU000300	1410	0	3	14	8	0	0	1	11	3	1	8	29	9	1	2	0	0	0	1	1	0	2	2	3	3	5	1	1	7	6	0	3	3	4	2	0	2	0	0	0	12	11	7	1	18	5	2	0
OTU000256	1400	7	1	238	4	2	2	63	4	1	1	0	3	3	0	1	0	2	0	0	1	1	5	1	2	2	5	1	2	0	1	2	0	2	0	6	5	0	2	4	3	3	1	4	55	1	4	2	0
OTU000378	1387	51	0	0	0	29	48	0	0	4	0	0	0	0	4	0	4	1	0	0	0	43	1	0	0	3	1	42	0	20	0	0	0	3	0	0	8	0	13	0	0	3	1	0	1	0	1	0	0
OTU000430	1366	0	0	0	0	0	0	0	0	0	0	0	0	0	0	0	1	0	0	0	0	0	0	0	2	0	0	0	0	0	0	0	0	0	0	0	0	0	0	0	0	0	0	0	0	0	0	0	0
OTU000191	1365	0	0	3	0	23	0	0	1	0	0	81	15	77	3	3	0	3	0	0	0	0	0	3	29	0	0	1	0	0	3	4	0	10	195	1	0	0	1	1	0	0	0	0	0	0	0	0	0
OTU000385	1364	6	0	7	0	11	1	3	37	3	4	0	2	0	3	5	0	0	0	0	15	2	0	3	2	0	1	7	0	7	2	0	8	2	0	0	1	0	1	7	11	407	3	2	4	0	4	2	2
OTU000380	1348	6	0	0	17	5	1	0	1	8	8	17	1	13	19	4	2	15	1	4	0	0	18	1	21	0	7	13	0	3	5	3	1	0	47	1	1	11	2	0	6	2	0	2	0	2	5	12	2
OTU000299	1334	0	0	0	0	0	411	0	0	0	1	0	0	0	0	80	220	0	0	0	0	0	0	0	0	1	0	0	0	5	0	1	0	0	1	0	0	0	1	0	0	0	2	0	0	0	0	2	3
OTU000407	1317	0	0	1	0	24	1	0	0	9	5	1	2	1	2	0	6	1	0	2	0	0	1	0	0	0	0	2	8	3	0	9	0	0	0	1	5	1	1	0	0	0	0	0	2	2	0	1	19
OTU000239	1313	2	0	0	0	0	0	0	5	1	2	0	0	2	1	0	0	1	2	4	1	3	0	0	0	0	1	0	0	1	0	0	1	1	0	2	0	0	1	99	2	4	3	3	4	1	1	1	0
OTU000416	1313	30	0	0	1	7	7	3	1	6	0	4	0	2	1	20	0	7	3	0	0	39	12	2	1	0	1	4	0	4	0	8	1	12	4	0	30	1	6	0	1	0	0	2	0	1	0	6	2
OTU000450	1312	1	0	0	0	2	0	1	1	0	0	0	0	0	1	0	0	0	0	0	2	40	1	0	0	0	0	0	0	0	0	0	1	1	0	0	0	0	0	0	3	0	3	0	2	0	0	160	0
OTU000327	1295	2	3	13	28	1	0	51	2	0	1	182	9	17	10	0	0	0	0	6	4	0	7	0	2	0	1	4	36	0	1	6	0	1	0	10	1	3	0	2	0	1	9	6	2	0	1	2	3
OTU000357	1295	4	4	4	77	6	0	1	3	1	5	2	0	1	1	5	6	20	0	0	1	0	10	49	0	1	11	2	4	19	0	21	4	7	1	5	6	14	4	2	3	0	7	1	35	0	4	4	9
OTU000296	1290	0	1	0	0	54	0	0	0	1	18	2	1	6	1	0	0	0	0	147	0	51	4	7	0	0	2	6	1	0	0	0	0	0	0	0	0	5	2	0	0	0	0	0	0	0	27	0	0
OTU000448	1279	11	0	0	0	0	0	0	0	0	0	0	0	0	0	3	0	0	1	0	0	0	0	0	0	0	0	0	0	0	0	0	0	1	0	0	0	2	0	0	0	0	0	0	0	0	0	0	0
OTU000368	1259	247	0	0	1	0	2	0	0	11	0	0	0	3	0	0	1	6	1	9	0	0	0	0	2	0	0	0	19	0	0	0	0	1	1	0	0	1	32	0	37	0	0	0	0	0	0	1	0
OTU000369	1253	10	2	2	10	6	5	7	1	1	23	1	2	11	0	6	2	5	3	0	0	0	30	0	1	0	0	3	2	12	7	28	13	14	1	9	42	2	1	4	4	2	5	5	13	0	3	5	0
OTU000336	1250	2	1	0	0	0	18	0	0	1	3	1	1	7	22	4	52	7	0	3	0	35	5	2	0	0	0	3	0	0	0	0	0	30	1	0	3	3	2	0	0	0	0	0	2	0	2	0	2
OTU000346	1246	1	4	1	1	31	8	0	0	0	15	6	0	11	1	3	0	0	0	0	3	1	6	0	0	0	0	1	2	30	0	5	5	4	3	1	3	1	0	0	6	0	0	0	1	0	32	8	0
OTU000374	1245	0	0	2	2	8	0	1	0	0	0	0	0	1	0	0	0	1	0	1	0	0	2	0	0	0	0	1	0	0	141	2	0	4	3	0	0	2	0	0	0	0	0	0	0	2	0	2	0
OTU000389	1245	9	1	13	1	0	1	125	11	1	7	3	2	2	1	5	1	2	0	0	3	6	5	2	5	4	13	9	0	3	0	1	0	5	0	5	2	0	0	3	1	35	10	7	5	0	0	7	0
OTU000225	1239	2	3	13	0	0	0	1	0	3	3	1	1	0	0	0	0	2	0	5	1	0	6	1	2	1	2	1	36	2	0	0	6	0	0	1	1	2	0	2	1	0	0	1	29	0	1	0	0
OTU000399	1237	5	0	4	1	2	2	5	14	15	15	19	1	3	1	2	3	0	1	0	6	0	7	4	1	0	6	2	0	1	0	30	15	18	0	1	13	4	12	7	3	7	3	5	11	0	0	12	12
OTU000367	1236	0	0	2	0	2	0	0	2	1	30	0	0	0	0	8	8	0	0	1	0	5	1	160	0	0	0	1	0	0	0	0	0	0	0	2	1	0	4	0	0	0	1	1	17	0	139	0	2
OTU000414	1235	28	1	9	4	0	2	1	0	0	2	2	21	0	0	2	2	3	0	0	0	1	2	8	14	0	17	0	1	12	3	0	4	0	1	1	1	0	1	7	2	0	10	24	1	0	0	6	0
OTU000392	1224	2	0	0	0	8	6	0	0	11	3	0	0	144	0	31	23	3	0	0	0	6	13	2	0	0	16	4	0	20	0	0	0	0	0	0	7	3	0	0	0	0	1	0	5	0	2	0	1
OTU000390	1219	0	0	2	0	2	0	0	0	0	0	0	27	3	0	0	0	0	9	30	6	0	0	0	0	7	0	0	0	2	0	0	0	0	0	2	0	0	0	0	0	0	0	0	39	1	0	0	15
OTU000372	1214	2	1	0	0	0	4	0	0	5	0	0	7	21	3	2	0	0	2	4	0	108	0	1	0	3	0	0	2	0	210	1	1	2	6	5	0	7	0	0	26	3	13	2	0	2	15	0	2
OTU000379	1197	0	0	0	0	0	0	0	0	5	2	0	0	0	0	0	0	0	0	0	1	0	0	0	0	3	2	2	3	3	0	0	1	0	0	0	0	0	0	0	0	0	0	0	0	2	0	0	0
OTU000458	1197	0	0	0	0	0	0	0	0	0	0	0	8	19	2	0	0	6	3	2	0	0	0	1	0	56	0	0	0	0	0	0	0	0	0	0	0	0	0	0	0	0	0	0	0	0	0	0	0
OTU000384	1179	0	0	0	0	0	0	0	82	0	0	0	2	0	0	0	0	0	0	0	5	0	0	0	28	0	7	0	0	0	1	0	4	0	0	0	0	0	5	36	1	0	0	0	0	0	0	0	0
OTU000263	1178	2	2	2	0	2	0	0	5	0	0	0	2	7	0	0	0	1	0	0	0	43	0	0	0	0	0	1	0	0	0	0	1	0	0	0	169	1	0	0	0	0	0	0	0	0	0	0	0
OTU000345	1174	0	0	0	1	0	0	0	0	0	0	0	0	0	0	0	0	0	0	0	0	20	0	1	0	0	0	3	0	0	0	0	0	0	0	0	0	0	0	0	0	0	0	0	0	0	1	0	0
OTU000387	1170	11	1	5	8	1	12	13	3	16	6	3	3	6	3	8	0	6	0	7	1	0	9	13	3	0	8	6	1	0	0	11	0	13	3	6	3	10	4	5	10	10	5	24	22	1	0	8	4
OTU000386	1156	8	19	21	7	0	1	15	6	0	7	5	1	3	9	5	6	2	1	2	3	0	0	5	8	1	4	4	2	7	1	5	2	3	3	12	6	2	1	6	1	1	6	3	3	0	0	1	2
OTU000477	1151	0	0	0	0	0	0	0	0	0	251	0	0	0	0	0	766	0	0	0	0	0	0	0	0	0	0	0	0	0	0	0	0	0	0	0	0	0	0	0	0	0	0	0	0	2	0	0	0
OTU000406	1149	0	0	0	0	0	0	0	17	0	0	0	0	0	0	0	0	0	0	0	0	0	0	0	0	0	0	2	0	0	0	0	0	0	0	0	0	0	0	1	0	0	0	0	0	6	0	0	0
OTU000401	1147	4	0	0	0	7	11	0	1	12	9	1	0	5	9	2	0	4	1	1	0	1	16	0	25	0	4	3	0	9	0	3	3	22	0	1	5	8	6	4	3	1	0	2	2	0	9	23	3
OTU000460	1132	1	0	5	0	0	0	24	1	1	0	0	73	3	0	6	0	0	0	0	0	2	0	0	0	0	3	5	0	0	0	2	0	1	9	3	1	0	3	0	0	5	2	0	0	0	0	1	0
OTU000359	1126	1	3	7	47	1	0	2	6	0	4	0	2	1	0	1	15	7	0	0	6	0	14	59	0	1	4	1	0	6	0	10	1	13	4	4	9	10	5	3	2	1	0	7	27	0	0	11	6
OTU000381	1123	4	0	3	19	3	5	1	1	3	8	9	0	9	5	4	1	8	0	2	0	0	13	7	18	0	12	7	0	1	1	0	0	3	20	11	2	5	4	0	2	0	0	7	0	2	2	1	0
OTU000419	1121	0	1	0	0	16	0	0	1	2	0	4	7	28	10	5	0	14	0	0	0	9	7	2	12	0	3	0	0	7	38	0	0	27	1	0	5	11	3	0	3	9	6	2	8	0	5	8	0
OTU000432	1121	0	0	0	0	0	0	0	0	0	0	4	0	2	1	0	0	0	0	0	0	0	0	0	0	0	0	0	0	0	0	0	0	0	0	0	0	0	0	0	0	0	0	0	0	0	0	0	0
OTU000480	1120	4	2	3	1	10	11	0	1	0	3	0	0	0	0	0	118	0	0	0	1	14	0	2	0	0	0	0	0	9	1	0	0	0	2	0	9	0	4	0	0	0	1	0	0	0	2	0	1
OTU000172	1118	0	0	0	0	0	3	0	0	0	0	0	39	0	1	0	0	0	0	0	12	12	11	0	0	0	0	1	0	0	0	0	0	0	0	0	0	0	0	0	0	0	0	0	0	0	0	0	0
OTU000503	1118	0	21	0	0	15	0	0	0	4	0	0	0	1	0	0	2	3	1	5	70	0	0	0	0	0	0	1	14	11	1	0	0	0	0	6	0	0	0	0	0	2	1	1	1	0	2	0	11
OTU000473	1117	6	0	0	1	10	0	0	0	0	0	1	0	14	2	0	0	0	2	39	0	0	1	61	0	0	0	0	0	4	0	0	2	295	0	0	0	0	0	0	0	0	0	0	0	1	0	0	20
OTU000451	1114	0	0	0	0	0	149	0	0	0	0	1	0	0	31	0	1	0	1	0	1	68	1	0	0	0	8	82	0	0	0	0	1	0	0	0	0	0	0	0	0	0	8	2	2	1	1	0	0
OTU000424	1095	0	0	0	0	0	209	1	0	4	0	0	1	4	0	6	0	0	2	5	0	5	0	3	0	2	0	0	0	0	1	1	0	0	0	1	0	0	0	2	25	0	1	1	0	11	6	4	3
OTU000485	1084	0	5	6	0	10	0	1	0	0	9	0	4	0	0	0	2	0	0	16	0	0	0	0	0	0	0	4	2	40	1	0	25	1	0	1	0	1	0	0	7	5	0	5	0	2	3	1	0
OTU000382	1082	0	0	0	0	0	0	0	0	0	0	0	0	1	0	0	422	1	3	2	0	0	1	0	0	0	0	0	0	0	0	0	0	0	0	0	0	0	0	0	0	0	0	0	0	0	0	0	0
OTU000334	1080	0	27	0	1	5	0	1	1	9	0	0	5	2	2	0	0	1	0	1	19	2	0	0	0	0	0	3	4	0	14	0	0	1	3	4	0	0	0	0	0	3	12	0	6	0	1	0	2
OTU000201	1078	0	0	0	0	0	1	1	35	0	0	0	0	0	0	0	0	0	0	0	0	0	0	0	1	0	0	2	4	1	0	1	2	0	0	0	0	0	1	3	0	0	2	0	2	0	0	0	1
OTU000445	1072	5	2	5	0	2	4	2	15	6	8	0	2	1	15	6	1	1	7	0	1	0	2	3	3	1	0	8	2	1	2	8	15	31	2	4	7	6	7	7	3	2	0	1	1	1	2	2	1
OTU000425	1062	0	15	0	0	1	0	0	0	13	0	0	0	0	2	0	1	0	2	2	7	0	0	0	0	0	0	3	4	0	0	0	0	0	6	1	0	0	0	0	0	6	7	0	2	0	1	0	1
OTU000396	1049	3	0	1	2	9	123	3	2	0	25	0	2	0	1	4	0	0	0	0	0	2	0	0	3	0	0	1	6	19	1	0	1	1	0	0	13	1	19	10	89	3	6	4	3	0	12	1	1
OTU000441	1049	0	0	1	0	0	0	0	0	0	0	0	0	0	2	0	0	0	0	0	0	0	0	0	0	0	0	0	0	0	0	0	0	0	0	0	0	0	0	0	0	0	0	0	0	0	0	0	0
OTU000440	1048	0	0	0	0	33	0	0	0	0	10	0	0	0	0	0	1	0	0	0	0	11	1	150	9	0	1	36	0	9	0	18	2	2	0	0	0	2	0	0	0	0	0	0	0	0	18	0	0
OTU000421	1043	7	21	4	1	7	10	2	2	7	1	1	5	7	1	0	2	5	6	8	0	3	1	5	8	0	1	1	12	4	0	5	6	5	0	0	2	1	1	0	0	0	4	0	0	0	1	0	2
OTU000316	1042	0	0	39	1	0	0	1	0	0	0	0	0	0	0	0	3	0	0	0	3	0	4	1	0	0	3	0	5	1	0	0	0	20	0	1	3	0	1	10	1	19	14	1	10	0	1	0	3
OTU000222	1039	0	0	0	0	0	0	0	57	1	0	2	0	2	1	0	0	0	0	0	0	0	0	0	1	0	10	0	0	1	0	1	10	0	1	1	0	0	0	10	0	3	1	1	0	2	0	0	0
OTU000567	1039	1	1	1	1	515	0	0	0	0	0	0	0	0	0	0	16	0	0	0	0	411	1	0	0	0	0	0	0	0	2	0	0	5	1	5	0	1	0	0	0	0	0	0	0	0	0	0	0
OTU000519	1038	0	0	0	2	0	1	16	6	0	3	1	2	2	0	3	1	0	0	0	0	2	8	1	3	5	2	2	5	56	0	0	0	0	4	0	0	0	0	1	0	4	2	3	3	0	96	0	1
OTU000442	1030	0	0	26	0	1	0	0	4	5	0	2	0	0	4	2	0	0	1	1	0	5	3	0	1	0	1	5	4	0	0	14	0	3	0	3	1	9	5	0	1	11	0	0	19	0	2	1	1
OTU000433	1028	0	0	0	0	1	7	0	0	0	0	0	2	4	0	0	0	1	10	5	1	0	1	0	0	7	0	0	0	0	2	0	0	0	0	5	0	1	0	0	4	0	0	0	0	3	3	0	77
OTU000402	1026	10	8	4	1	4	6	5	0	8	4	1	2	8	0	5	21	2	1	1	0	7	1	9	6	0	8	14	0	1	0	2	2	12	2	6	24	2	7	4	2	1	0	3	10	2	1	2	3
OTU000309	1016	0	0	0	0	0	0	0	0	4	1	0	0	0	0	0	2	1	0	0	0	0	0	0	0	0	0	0	0	0	0	0	0	0	0	0	0	0	0	0	0	0	0	0	0	2	0	0	0
OTU000431	1015	0	2	0	0	2	0	1	1	0	0	0	7	15	0	0	0	0	0	26	1	0	0	0	0	0	0	0	0	0	0	0	2	0	0	6	2	0	1	3	4	2	1	0	0	3	1	0	18
OTU000465	1012	0	18	0	6	1	0	0	0	5	0	6	0	1	0	1	5	1	0	4	14	0	0	16	1	0	5	4	1	0	2	0	0	0	24	32	1	0	0	0	1	1	6	0	9	0	1	1	7
OTU000410	1011	8	4	0	12	2	1	1	39	4	5	0	4	1	0	3	0	0	0	2	1	2	9	19	1	0	4	10	1	0	0	11	6	6	0	6	6	8	3	7	2	3	12	2	25	0	1	2	3
OTU000420	1009	2	3	7	7	0	0	0	4	7	4	4	2	3	1	6	7	0	0	6	0	2	5	14	0	0	5	0	1	1	0	15	1	40	0	0	20	4	3	6	4	10	0	14	9	0	4	30	1
OTU000418	1007	6	0	1	2	6	10	0	0	8	4	5	0	8	107	1	0	3	0	2	0	0	4	3	2	0	1	5	0	9	15	1	1	0	35	0	2	9	0	0	1	0	0	1	0	0	7	1	1
OTU000415	1001	0	0	0	0	0	0	0	47	0	0	0	0	0	1	0	0	1	0	0	9	0	0	0	12	0	11	0	0	0	0	0	0	0	0	0	0	0	5	32	0	0	0	1	0	0	0	0	0
OTU000429	997	12	5	1	1	2	0	0	2	0	5	7	0	0	15	3	4	3	9	1	0	1	3	2	1	1	0	0	0	1	0	4	3	0	0	0	6	3	2	3	2	1	0	10	5	0	0	7	5
OTU000444	963	0	2	0	0	0	1	6	0	0	0	1	6	5	0	12	1	1	1	3	6	1	2	0	4	5	0	4	0	1	26	4	4	6	0	0	3	26	1	5	3	10	0	1	0	14	0	25	0
OTU000199	958	0	0	0	0	0	0	0	0	3	0	0	0	0	1	0	0	0	0	7	0	0	1	0	0	0	0	0	0	0	0	0	0	0	0	0	0	0	0	0	0	0	1	0	0	0	0	0	0
OTU000400	957	0	0	0	0	0	0	0	1	0	0	1	0	0	0	0	0	0	0	0	0	0	0	0	0	0	0	0	2	0	0	0	0	0	0	0	1	0	0	0	0	0	1	0	3	0	2	0	0
OTU000423	951	2	6	2	17	0	3	7	1	5	3	8	5	10	23	2	2	9	1	0	2	0	1	0	1	0	2	3	0	6	5	1	0	0	5	2	1	3	0	2	1	4	4	0	4	2	5	6	2
OTU000234	947	0	1	39	0	0	0	0	0	0	0	2	379	11	0	0	0	0	0	0	0	0	1	0	0	0	0	0	0	0	3	0	0	0	0	0	0	0	0	0	0	0	0	0	15	0	0	0	0
OTU000422	943	2	5	0	3	0	0	1	0	5	2	1	0	2	7	4	0	2	1	0	2	0	3	0	3	0	0	0	0	2	9	4	4	2	4	27	0	2	0	3	2	4	0	2	0	7	1	3	0
OTU000472	940	1	31	0	0	0	1	0	1	14	0	0	5	1	0	3	0	0	4	4	2	4	1	0	0	1	3	0	14	1	3	1	0	0	4	14	0	0	0	0	0	9	23	0	4	0	2	0	2
OTU000470	937	17	7	14	0	3	1	0	0	5	3	1	0	1	0	6	3	2	1	10	2	0	10	2	10	1	7	5	2	10	0	6	5	5	5	1	3	4	3	20	5	1	8	5	4	0	5	9	5
OTU000478	932	17	1	7	0	0	4	17	15	5	4	14	1	3	0	1	0	1	1	0	2	1	3	7	6	0	7	3	3	2	1	5	5	13	0	0	5	3	4	8	3	27	20	0	1	0	0	0	1
OTU000434	923	0	0	1	0	1	1	0	0	2	0	8	0	0	4	49	0	0	0	0	0	0	0	0	0	0	0	0	0	0	0	0	1	1	1	71	3	0	2	5	0	0	4	0	1	0	6	0	19
OTU000435	921	6	0	0	0	0	3	0	0	7	3	0	1	0	3	7	21	0	0	2	0	0	6	5	0	0	8	4	0	9	0	0	4	0	0	0	15	0	20	0	6	0	0	1	0	0	0	12	4
OTU000479	912	2	12	0	1	4	0	0	0	21	0	1	0	3	5	1	2	1	1	2	23	0	0	0	0	0	0	4	3	1	1	1	0	1	1	0	0	0	0	0	1	7	27	0	6	0	6	1	6
OTU000412	910	15	0	0	2	0	2	25	0	10	2	0	7	5	1	12	0	1	0	1	2	0	1	10	0	0	0	0	6	0	0	10	15	6	0	0	0	1	1	0	0	1	0	0	0	0	0	9	0
OTU000376	902	1	0	0	1	1	2	14	6	0	0	5	1	3	28	0	0	0	0	0	0	0	0	0	0	0	0	0	0	0	6	0	0	6	0	6	0	0	0	1	0	6	2	0	4	1	1	1	0
OTU000481	883	1	11	10	6	0	0	0	5	8	6	2	0	2	0	0	5	4	0	1	0	0	6	23	1	0	2	0	0	1	0	10	0	12	4	3	16	13	2	4	3	0	1	6	36	0	0	8	5
OTU000306	874	0	1	0	0	12	0	3	0	0	9	0	0	0	0	0	1	1	0	8	0	0	0	0	0	0	0	28	0	1	3	0	0	0	3	1	4	0	1	1	1	0	1	0	2	0	7	1	213
OTU000603	872	0	0	0	0	0	0	0	0	0	0	1	690	2	0	0	0	0	0	0	0	0	0	0	1	0	0	0	0	0	0	0	0	0	0	0	0	0	0	0	0	0	0	0	0	0	0	0	0
OTU000493	870	10	0	10	0	1	22	9	8	3	2	7	0	0	0	0	0	0	0	0	0	0	2	3	0	0	2	8	0	4	0	10	2	2	0	0	1	0	6	1	1	8	6	0	4	0	0	1	0
OTU000459	867	0	0	2	0	4	0	0	1	23	1	2	3	21	1	2	5	0	0	2	2	3	7	0	0	0	0	1	0	0	0	7	2	1	0	0	0	12	0	2	1	7	0	0	8	0	8	0	12
OTU000397	856	20	11	4	1	12	0	0	0	0	4	0	0	0	0	9	1	0	0	0	0	0	0	30	0	0	2	1	0	1	0	0	2	38	0	1	2	9	0	1	1	0	0	40	4	0	6	0	0
OTU000330	849	0	0	0	0	0	0	0	0	0	0	0	0	0	0	0	0	1	0	3	2	0	2	0	0	0	0	0	1	0	0	0	0	0	69	0	0	1	0	0	0	0	0	0	0	0	0	0	0
OTU000530	836	0	0	0	0	1	1	0	0	0	0	0	9	5	0	0	0	1	3	29	0	0	0	0	0	2	0	0	2	1	1	0	0	1	0	0	0	0	0	0	2	1	1	0	32	0	1	0	56
OTU000411	835	6	1	4	9	6	16	3	1	4	0	2	5	6	3	1	2	7	0	1	3	1	3	0	1	2	5	0	2	5	0	2	4	3	0	0	2	0	1	1	1	0	2	4	4	0	3	8	1
OTU000482	828	4	0	3	2	0	0	3	4	0	0	1	0	0	0	0	0	0	0	0	3	0	0	0	0	0	16	0	0	0	0	0	0	0	0	2	0	0	1	1	0	0	7	0	1	4	0	0	1
OTU000557	827	0	0	0	0	0	1	0	0	7	0	0	0	0	1	1	0	3	1	1	0	0	0	0	0	0	3	4	0	0	0	35	0	0	0	0	0	1	16	0	0	1	0	2	0	0	0	0	0
OTU000461	824	1	3	6	61	0	0	12	1	1	0	1	8	0	3	4	0	2	0	1	0	0	4	0	14	4	1	0	2	1	1	3	0	6	4	3	1	4	2	1	0	1	0	11	0	0	0	3	0
OTU000449	819	1	0	6	1	5	0	0	0	1	7	0	0	1	22	3	1	7	3	20	0	0	22	6	4	0	14	9	0	3	0	4	6	8	0	0	1	5	1	0	3	0	4	7	6	0	0	0	0
OTU000447	817	6	0	0	0	2	11	0	0	0	0	0	0	0	0	0	10	0	3	0	0	4	0	14	0	0	1	5	15	3	0	0	0	0	0	0	0	0	2	6	3	0	7	0	1	0	0	0	0
OTU000483	817	37	0	17	0	1	0	2	5	0	19	12	0	10	0	6	0	4	0	0	1	0	5	0	7	0	5	6	3	0	0	5	13	11	0	0	6	4	4	9	1	11	2	1	1	0	2	5	5
OTU000360	815	0	1	1	0	0	0	6	0	0	0	1	0	1	0	0	2	0	0	0	1	0	1	0	0	0	0	3	0	0	0	0	0	0	2	0	0	0	0	1	0	0	2	0	2	9	0	3	0
OTU000373	814	0	0	0	0	0	0	0	5	1	0	2	2	2	0	0	0	0	0	0	0	0	0	0	0	0	0	8	0	0	0	0	0	0	0	0	0	0	0	0	0	0	4	0	0	1	1	0	0
OTU000404	805	4	6	8	5	2	0	11	1	1	3	1	8	3	1	2	1	3	12	0	1	4	1	2	3	6	1	6	5	2	3	0	0	12	14	0	3	1	0	1	0	0	2	2	3	0	1	3	1
OTU000476	802	1	1	0	0	7	17	2	3	0	34	0	3	1	0	1	9	9	1	0	0	0	0	15	1	0	2	8	1	14	1	1	0	3	2	1	4	1	37	2	8	0	1	0	1	0	5	5	6
OTU000555	802	0	3	0	0	0	0	0	0	2	0	0	1	4	3	0	0	0	8	0	13	0	0	0	0	8	1	1	26	2	2	2	0	0	2	9	0	0	0	0	0	14	14	0	0	0	0	0	0
OTU000489	799	0	0	0	0	0	0	0	0	0	0	0	0	0	0	0	0	0	0	27	0	0	0	0	0	0	0	0	0	0	0	0	0	0	0	0	0	0	0	0	0	0	0	0	0	0	0	0	0
OTU000537	798	0	0	0	0	3	229	5	2	0	0	4	0	0	0	1	55	3	0	1	1	0	1	1	0	0	12	0	0	0	0	0	0	0	0	0	0	0	3	1	1	0	0	0	0	0	0	0	0
OTU000403	797	0	0	4	1	1	0	10	5	0	2	3	3	3	1	1	3	1	1	0	4	0	1	2	0	0	28	1	0	14	0	0	0	4	0	1	5	0	0	2	0	4	0	0	5	3	0	1	5
OTU000474	794	1	2	11	2	4	10	166	1	5	0	0	1	4	2	1	5	0	1	1	3	5	3	2	4	0	3	2	0	1	2	0	2	2	0	2	3	3	4	1	1	37	18	3	1	0	3	11	2
OTU000497	794	3	3	0	1	0	0	1	1	0	0	6	0	1	8	3	0	0	7	0	5	0	2	4	0	2	1	3	0	4	8	3	1	2	0	31	1	9	2	4	0	10	1	1	0	13	0	0	2
OTU000487	790	7	1	9	1	10	0	0	1	2	0	0	4	8	0	2	7	8	0	0	3	1	5	4	0	0	1	3	1	1	1	3	0	0	1	1	7	0	0	5	0	0	3	0	14	0	6	10	4
OTU000512	790	0	0	0	0	0	0	0	0	0	0	0	0	0	0	0	0	0	0	0	0	0	0	0	0	0	0	1	0	0	0	0	0	0	0	0	0	0	0	0	0	0	0	0	0	0	0	0	0
OTU000498	787	0	0	0	0	0	0	0	0	1	0	0	0	0	0	0	0	0	5	2	0	0	0	0	0	0	0	0	0	0	0	0	0	0	0	0	0	0	0	0	0	0	0	0	0	0	0	0	0
OTU000341	786	17	6	6	0	1	0	1	1	0	0	4	0	0	0	1	0	2	0	9	0	1	0	0	0	0	0	0	2	1	0	6	4	5	0	0	7	9	1	6	3	2	4	104	3	0	2	10	3
OTU000455	780	9	0	5	0	0	2	15	7	6	3	7	1	0	1	3	1	0	0	3	1	0	5	0	1	1	4	0	0	4	0	3	5	0	0	0	13	3	0	3	2	35	5	3	2	0	0	10	1
OTU000521	780	1	50	0	1	2	0	0	0	0	0	1	0	0	0	0	0	0	0	0	0	0	0	0	0	0	0	0	11	1	0	1	0	0	0	0	3	1	0	0	1	0	0	0	0	0	0	0	0
OTU000436	777	6	0	0	4	1	3	8	1	4	0	0	8	0	1	0	2	1	0	0	0	0	0	0	2	0	0	0	2	3	22	0	9	2	22	27	1	0	2	0	2	7	3	0	0	0	1	4	6
OTU000531	772	4	0	1	0	0	0	3	0	3	7	1	0	0	3	3	0	3	0	2	1	0	8	2	0	1	0	1	0	1	0	9	7	1	0	2	4	3	5	13	2	4	3	3	3	0	0	6	7
OTU000533	767	1	0	8	0	5	0	0	20	3	3	22	5	0	4	0	0	0	2	0	4	1	0	4	1	6	2	6	7	2	10	3	11	4	0	5	3	3	0	8	2	19	2	3	4	0	2	1	5
OTU000490	762	0	3	0	0	0	1	0	1	5	0	0	0	10	0	0	0	2	7	3	0	7	1	0	0	3	0	1	4	2	7	0	0	0	11	6	1	0	0	0	5	0	0	1	3	1	6	1	1
OTU000527	759	0	0	0	0	0	2	0	0	0	0	0	6	8	1	0	0	5	5	3	2	14	0	0	0	1	0	0	17	0	1	0	0	4	0	0	0	0	0	0	11	0	1	0	0	0	0	0	2
OTU000576	758	0	0	0	0	0	1	0	1	0	0	2	8	7	0	0	0	0	1	1	20	0	0	1	0	0	0	0	0	0	0	0	0	0	0	13	0	0	0	0	0	1	0	0	0	0	3	0	0
OTU000507	755	4	0	0	0	0	2	0	0	0	4	0	0	2	0	10	19	0	0	0	0	63	1	8	0	0	0	8	0	6	0	0	0	0	0	0	8	0	5	1	0	0	0	1	0	0	0	0	0
OTU000610	755	0	0	0	0	3	0	0	1	57	3	2	0	44	0	3	10	11	0	1	0	0	0	1	0	0	0	2	0	1	0	0	0	0	0	0	7	1	1	3	1	0	0	0	0	0	3	0	0
OTU000596	754	0	0	0	0	0	0	0	1	0	0	0	0	0	0	0	0	0	0	0	0	0	0	0	0	51	0	0	22	0	0	0	0	0	0	0	0	0	0	0	0	0	0	0	0	0	0	0	0
OTU000486	752	0	0	0	0	0	102	0	1	0	4	0	0	0	0	1	0	8	0	5	0	17	0	5	0	0	0	0	0	12	0	0	0	0	0	1	2	0	5	0	0	1	0	0	0	0	1	1	0
OTU000502	748	1	0	5	0	1	0	0	0	0	4	0	0	5	0	1	0	4	0	0	1	1	3	0	7	10	0	0	9	2	0	4	0	0	0	0	0	0	0	0	0	0	2	0	0	0	0	1	0
OTU000469	746	1	6	0	0	0	1	0	0	0	1	0	0	0	0	0	24	3	0	7	3	0	0	0	0	0	0	0	3	0	0	1	0	0	0	0	0	0	0	1	0	0	0	10	25	0	0	0	0
OTU000505	746	0	1	13	0	0	0	0	2	8	33	3	1	2	0	0	0	5	0	2	0	0	8	5	0	0	1	0	0	2	0	12	2	33	0	0	31	25	2	0	3	0	0	5	27	0	0	7	4
OTU000220	740	0	0	0	0	0	0	0	0	1	0	0	3	0	0	2	0	0	0	0	3	0	2	0	0	1	2	0	0	0	0	0	0	0	0	0	0	0	0	0	0	0	0	0	0	0	0	0	0
OTU000491	738	7	0	11	9	3	1	10	9	0	0	11	5	7	2	0	0	1	3	0	1	2	2	3	5	2	0	4	10	7	3	1	2	6	4	12	6	2	2	8	2	3	2	1	0	0	9	7	0
OTU000500	738	3	5	3	7	17	0	3	3	3	1	2	1	0	1	1	0	2	0	7	5	6	3	0	1	1	0	3	3	4	5	2	3	5	6	2	23	1	3	0	4	1	1	2	1	0	9	0	3
OTU000534	737	0	4	0	0	0	0	1	0	0	0	0	2	0	0	12	0	5	0	5	0	3	10	2	0	5	0	2	1	2	0	13	0	1	0	0	0	0	0	0	0	1	0	0	0	0	0	2	0
OTU000466	736	0	1	0	0	0	0	0	3	5	0	0	0	0	0	1	0	0	0	0	0	0	1	3	0	0	1	0	0	0	0	23	3	0	0	0	8	0	3	0	0	0	0	0	0	0	0	0	0
OTU000661	730	0	0	0	0	0	0	0	0	0	0	1	0	1	0	8	12	0	0	0	0	0	0	0	0	0	0	0	0	0	0	0	0	0	0	0	0	0	0	0	0	0	0	0	0	0	0	0	0
OTU000499	726	0	1	3	0	0	4	4	0	3	0	1	10	5	1	0	0	4	10	16	0	11	1	3	0	5	3	0	13	0	4	0	0	0	2	0	2	0	0	3	2	0	5	4	0	0	2	0	0
OTU000504	722	9	0	0	0	11	5	0	0	0	11	1	2	37	0	32	7	0	0	0	0	1	0	2	0	0	0	4	0	3	0	0	0	0	0	0	1	0	2	1	21	1	1	0	1	1	0	0	2
OTU000522	722	4	1	1	0	10	5	1	2	0	2	2	1	2	3	9	4	2	0	0	0	0	1	3	8	1	11	1	5	1	0	1	1	2	10	0	5	3	4	0	4	6	1	5	4	0	3	2	7
OTU000456	721	2	4	7	0	7	0	0	19	1	1	13	1	0	0	7	0	0	0	0	2	0	0	2	0	0	4	0	2	4	0	0	1	3	0	9	0	6	1	9	4	7	9	2	1	0	4	0	0
OTU000484	720	2	3	0	0	39	0	1	1	0	0	0	0	0	5	1	0	0	0	0	0	0	0	0	0	0	5	0	0	1	2	0	25	0	0	0	0	0	2	0	9	0	0	0	1	0	21	2	0
OTU000515	719	7	0	1	0	20	3	0	1	0	0	0	0	0	0	11	7	1	0	6	0	8	16	1	2	0	0	1	0	4	0	0	0	0	0	1	1	0	0	0	1	0	1	0	1	0	0	1	1
OTU000494	717	10	1	4	9	4	2	13	2	4	1	0	3	1	8	5	0	3	6	1	4	0	3	1	21	0	5	2	6	3	0	4	0	2	8	5	3	1	0	1	4	8	9	2	3	0	1	0	1
OTU000525	716	4	1	0	0	1	2	0	3	8	0	1	2	10	1	2	1	2	0	0	0	0	8	0	1	0	3	6	1	0	0	2	1	8	0	0	1	8	2	1	0	0	0	0	31	0	6	1	4
OTU000446	711	0	73	0	0	0	0	0	0	0	3	0	0	4	3	0	4	1	1	1	17	0	0	0	0	0	11	2	1	0	2	0	0	0	2	1	0	0	0	0	0	2	29	1	1	0	2	0	7
OTU000524	702	43	14	0	8	12	0	10	7	0	6	2	1	0	0	4	0	0	0	0	2	2	0	0	2	0	1	2	0	1	0	5	7	2	0	2	1	0	9	0	5	24	15	7	23	0	1	10	3
OTU000511	701	1	5	12	13	0	2	18	2	1	2	2	3	1	15	1	2	3	0	0	0	0	1	0	3	0	0	3	4	5	12	0	1	4	11	5	6	2	0	5	2	0	1	5	1	0	0	3	0
OTU000438	700	1	2	1	0	30	78	6	3	0	3	3	8	0	2	2	35	0	1	0	1	28	0	3	1	0	0	9	1	2	0	4	0	1	0	2	2	1	1	0	1	0	8	11	0	0	0	2	0
OTU000188	699	0	0	3	0	0	1	2	0	0	0	0	0	2	0	0	2	0	0	0	0	1	0	0	1	0	0	6	6	11	0	0	0	1	1	0	0	0	2	0	0	1	2	0	0	21	1	3	0
OTU000581	698	2	0	1	0	4	0	0	0	0	0	0	0	1	1	0	0	0	0	0	0	0	6	2	0	0	0	12	4	0	0	21	4	5	0	0	0	3	0	0	4	0	0	0	9	0	2	0	55
OTU000516	687	5	0	2	39	0	0	2	0	0	1	0	7	0	0	2	0	0	1	3	0	0	15	0	4	0	3	2	0	3	5	2	2	3	2	3	0	6	0	0	0	1	1	3	0	0	0	0	0
OTU000506	683	4	2	4	9	6	0	7	0	3	3	6	8	7	1	0	0	4	1	0	0	0	2	0	3	1	0	5	1	2	0	2	0	0	1	1	0	0	0	4	1	1	3	0	1	0	0	9	0
OTU000545	683	27	0	1	0	36	10	0	1	0	3	0	0	0	0	9	10	0	0	6	0	62	0	2	0	1	0	1	0	0	0	0	0	1	1	0	25	0	11	0	0	0	0	0	1	0	1	0	0
OTU000501	681	9	1	0	0	6	6	0	0	2	2	0	2	1	0	9	0	6	0	1	0	2	8	2	17	0	0	0	0	4	1	0	7	0	0	0	0	0	0	0	9	0	0	0	17	0	0	5	0
OTU000549	679	2	0	0	0	10	5	0	1	5	2	0	0	42	0	0	3	0	0	2	0	67	1	1	0	0	0	2	0	4	0	0	0	0	0	0	1	0	4	0	0	0	0	3	3	0	2	1	0
OTU000312	677	0	0	0	0	0	0	0	0	0	0	1	0	0	8	0	0	2	0	0	2	0	0	0	0	0	0	40	1	42	0	0	0	0	0	0	0	0	0	0	0	0	0	0	0	0	0	0	0
OTU000464	677	2	0	4	0	1	0	3	0	1	0	33	2	0	2	0	0	0	0	0	3	0	3	0	0	0	3	1	0	0	4	2	4	3	0	17	0	0	0	0	2	2	7	0	0	2	0	6	1
OTU000568	677	5	1	3	0	0	0	0	0	4	18	0	0	1	3	4	0	1	0	0	0	2	5	1	1	5	7	1	2	10	0	0	0	1	0	2	3	4	3	12	1	0	0	0	6	0	0	3	1
OTU000562	675	1	0	24	0	3	0	3	4	7	0	2	1	4	1	1	0	0	1	0	1	0	0	3	3	0	5	8	1	0	0	1	9	0	0	0	0	2	0	0	10	1	0	0	5	0	10	0	3
OTU000291	672	0	3	0	0	0	0	35	17	0	7	12	12	0	0	0	0	0	0	0	0	0	0	1	0	1	24	1	0	0	0	0	3	4	0	0	0	0	0	19	0	30	2	0	0	5	8	1	0
OTU000508	670	1	0	0	4	0	0	1	3	2	1	4	15	3	0	0	2	1	0	4	2	0	0	0	0	0	0	0	0	1	3	0	0	7	3	0	0	1	0	3	3	0	2	0	0	0	5	0	0
OTU000517	667	5	1	6	3	1	4	8	4	1	15	4	3	2	2	3	3	1	0	1	2	2	1	9	1	0	6	3	2	4	0	1	7	8	1	5	7	0	2	6	4	2	5	3	11	0	1	8	4
OTU000559	664	5	0	0	0	1	3	8	4	6	4	4	0	2	2	3	0	1	0	0	1	0	0	2	4	0	3	6	6	0	0	4	8	8	0	0	2	1	0	1	3	56	5	1	1	0	0	2	0
OTU000457	663	0	0	3	1	0	0	0	4	0	0	2	22	2	0	0	1	0	1	0	1	0	0	0	0	2	0	0	2	2	1	0	1	2	0	0	0	1	0	0	0	1	1	0	0	6	1	0	0
OTU000600	662	0	0	1	0	3	0	0	0	4	10	1	0	2	4	0	0	0	0	1	0	0	0	0	1	0	0	0	0	1	0	0	21	2	1	3	0	0	0	1	5	0	0	0	2	0	1	0	8
OTU000580	641	5	1	8	0	4	7	2	0	2	6	1	3	3	7	6	2	6	2	1	1	0	1	3	1	2	3	8	1	10	3	4	1	2	0	5	0	3	4	6	1	1	3	2	1	0	0	6	4
OTU000773	641	0	0	0	0	0	614	0	0	0	0	0	0	0	0	0	0	0	0	0	0	0	0	0	0	0	0	0	0	0	0	0	0	0	0	0	0	0	3	0	1	0	1	2	2	2	1	1	4
OTU000528	636	0	0	0	0	0	0	0	0	1	0	0	0	0	0	0	0	0	3	1	0	0	0	0	0	0	0	0	0	0	0	0	0	0	1	0	0	0	0	0	0	0	0	0	6	1	1	0	5
OTU000654	626	0	0	0	0	39	0	0	1	0	0	0	0	0	0	0	0	0	0	0	0	0	0	0	0	0	0	0	0	0	0	0	26	1	0	0	0	1	0	1	1	0	1	0	0	1	99	0	0
OTU000547	624	7	0	3	2	1	0	1	0	2	1	0	0	0	2	7	6	16	1	0	0	0	9	5	0	0	7	0	0	0	2	2	0	8	0	0	3	3	4	3	0	1	3	0	0	1	0	8	1
OTU000556	621	0	2	1	0	0	0	0	4	4	4	10	0	0	1	0	2	0	0	2	0	0	5	6	0	0	1	1	0	0	1	9	0	28	3	0	12	11	2	0	0	0	0	0	16	0	0	4	5
OTU000656	621	0	0	0	0	0	0	0	0	8	1	0	2	2	6	0	0	0	1	6	2	0	0	0	0	0	0	0	1	2	0	0	1	0	0	0	0	0	0	0	7	0	0	1	0	0	6	0	16
OTU000535	612	4	0	0	3	7	11	2	0	0	1	2	0	2	2	9	16	5	1	0	1	14	2	14	11	0	3	7	0	1	3	2	2	2	1	1	5	0	7	2	1	1	3	0	0	0	0	4	6
OTU000574	612	0	0	0	0	0	0	0	0	4	2	0	0	0	0	0	51	0	1	0	0	0	0	0	0	0	0	0	0	0	0	0	0	0	0	0	0	0	0	0	0	0	0	0	0	0	0	0	0
OTU000755	612	0	0	0	0	12	1	0	0	0	2	0	0	0	0	0	0	442	1	2	0	0	0	0	28	0	0	0	0	0	0	0	0	0	0	0	0	0	0	0	0	0	0	0	0	0	0	0	0
OTU000417	611	0	0	10	3	0	0	8	4	7	0	8	7	6	0	1	0	0	0	0	4	0	0	1	0	0	0	0	0	0	0	0	0	2	0	0	0	1	0	0	0	5	2	2	0	5	2	2	0
OTU000800	608	0	0	0	0	0	0	0	0	0	0	0	0	0	0	0	0	0	0	0	1	1	0	0	0	0	0	0	0	0	0	0	0	0	0	0	0	0	0	0	0	0	0	0	0	0	0	0	0
OTU000613	605	0	0	0	0	0	0	0	0	2	1	1	0	0	0	0	5	0	0	0	23	0	0	0	0	0	1	0	19	2	0	0	0	0	0	0	0	0	0	0	0	0	0	0	0	0	0	0	0
OTU000573	601	3	0	2	1	3	0	11	2	3	2	0	3	0	4	3	3	12	0	0	0	8	2	1	0	0	14	2	4	1	0	0	1	3	0	1	0	0	0	2	0	1	1	1	3	0	0	11	3
OTU000342	600	0	0	0	1	3	0	0	0	4	0	1	0	55	0	0	1	0	0	0	0	0	2	0	0	0	0	0	0	7	0	0	0	0	0	0	0	0	0	2	0	0	1	0	0	0	0	0	5
OTU000475	594	3	1	18	9	3	0	18	0	0	3	0	10	0	0	1	0	2	0	2	1	0	3	2	0	0	0	0	0	0	3	14	3	4	0	6	17	8	1	1	0	0	1	6	8	0	0	2	5
OTU000632	592	3	1	0	1	29	4	5	0	0	0	3	0	12	1	0	0	0	0	9	0	24	8	2	0	0	0	1	0	12	0	5	0	0	1	0	21	0	1	3	2	0	1	0	0	0	12	0	0
OTU000546	590	12	0	15	0	2	0	0	4	0	5	2	3	2	1	3	0	2	0	1	0	2	1	0	0	0	3	9	0	3	0	0	6	0	0	0	0	1	4	7	0	0	3	0	0	1	0	4	1
OTU000471	588	1	3	1	0	0	0	6	8	1	0	8	6	0	0	1	0	0	0	0	3	0	0	1	1	1	2	2	1	2	2	0	1	4	0	5	7	0	0	0	3	1	1	0	3	5	2	3	0
OTU000548	580	0	0	21	1	0	0	0	1	7	39	0	0	0	0	0	0	0	5	0	0	0	1	0	0	0	0	1	0	0	0	0	4	2	0	0	0	0	0	0	0	0	0	25	0	0	4	0	0
OTU000730	578	1	0	3	0	7	0	0	1	0	3	0	0	0	0	0	0	0	0	0	0	0	0	0	1	0	0	18	0	0	1	4	226	4	0	0	0	0	2	0	0	0	0	0	0	0	0	0	0
OTU000526	576	0	0	0	1	0	0	0	2	0	0	4	0	1	0	0	0	0	1	4	0	1	0	0	0	0	0	0	0	3	0	0	3	0	1	4	0	0	0	0	0	0	2	0	0	0	0	0	1
OTU000569	573	0	0	3	1	0	0	0	1	11	2	1	0	2	3	1	0	1	2	0	0	0	2	1	2	0	0	4	3	0	0	5	5	5	2	0	0	16	2	0	3	6	1	1	4	0	2	3	1
OTU000583	572	6	1	17	0	1	5	0	1	2	5	3	0	1	1	0	5	3	0	1	0	0	3	7	2	2	2	3	1	6	0	1	1	2	0	1	7	4	4	3	3	2	2	4	6	0	0	0	3
OTU000331	571	4	0	0	0	2	0	0	1	0	0	0	0	0	4	0	0	0	0	1	0	0	0	0	0	0	0	0	0	71	0	0	0	0	0	0	0	0	0	0	0	2	0	0	0	0	130	0	0
OTU000518	562	10	0	7	10	0	0	6	1	0	0	2	9	1	1	0	0	1	0	0	1	0	1	0	0	0	0	3	2	0	0	0	2	5	0	1	0	0	0	1	0	5	0	0	0	3	1	0	0
OTU000371	561	0	0	0	0	0	0	0	0	0	0	0	0	0	0	4	0	0	0	0	0	0	3	0	0	0	1	0	0	0	0	0	0	0	0	0	0	0	0	0	0	0	0	0	0	0	0	0	0
OTU000552	560	2	0	0	0	6	0	0	0	0	0	0	0	0	0	3	44	0	1	0	0	0	3	0	0	0	1	0	0	2	0	0	0	0	0	0	1	0	0	0	0	0	0	0	0	0	0	0	0
OTU000668	560	0	0	0	0	8	6	0	0	0	3	0	0	6	0	0	0	0	0	1	0	14	0	0	0	0	2	9	0	0	0	0	0	0	0	0	0	0	5	0	0	0	0	0	0	0	0	0	0
OTU000608	556	11	1	5	0	1	0	1	0	1	0	0	2	0	0	0	0	1	0	0	0	1	9	2	4	0	5	1	1	1	0	0	1	0	3	0	0	0	1	3	0	0	9	6	2	0	0	0	0
OTU000510	552	0	0	0	7	0	3	0	1	1	0	1	14	7	1	0	0	9	1	1	0	0	0	2	0	1	0	0	0	0	1	0	0	0	4	1	0	0	0	0	3	0	0	0	0	3	2	0	4
OTU000624	550	1	0	0	0	0	9	0	0	3	4	0	0	1	1	0	0	2	0	1	0	0	18	0	1	0	2	0	0	35	0	1	9	3	1	1	17	1	0	0	1	0	0	0	1	0	6	5	1
OTU000710	549	5	0	11	3	389	72	0	0	0	0	2	0	0	0	0	0	0	0	0	0	0	0	0	0	0	0	0	0	0	0	0	0	2	4	5	5	3	0	0	1	1	0	0	0	0	5	0	0
OTU000593	548	2	1	8	4	2	1	6	6	3	7	2	0	0	0	3	0	2	2	1	2	0	3	3	0	2	2	0	2	0	3	6	2	5	0	1	2	3	0	5	1	1	2	2	1	0	0	5	1
OTU000540	546	1	0	2	0	14	1	0	0	10	0	7	1	2	6	7	0	0	0	0	0	12	0	0	25	1	0	0	1	2	0	0	0	1	0	5	4	0	0	0	0	0	0	0	0	2	1	4	0
OTU000564	546	1	0	4	0	5	0	0	1	9	0	15	0	5	8	1	5	0	0	0	0	28	3	0	8	12	0	0	2	1	0	0	0	2	0	1	3	0	0	0	0	0	0	2	0	0	0	9	0
OTU000597	541	6	4	1	1	11	1	0	7	0	3	2	2	4	2	1	0	0	0	0	0	0	0	3	0	0	2	1	0	3	4	0	2	11	0	2	1	1	0	0	0	4	1	0	0	0	11	0	0
OTU000350	536	0	0	0	0	0	0	0	0	0	1	3	2	0	0	1	0	0	3	0	1	0	0	2	0	0	0	1	0	0	0	0	0	0	0	0	0	0	0	0	0	0	0	0	0	0	0	0	0
OTU000578	535	3	2	0	2	1	1	0	2	3	4	5	0	0	3	0	0	3	1	1	0	0	7	7	3	0	11	9	0	4	0	2	1	2	0	0	1	3	1	2	3	0	0	0	2	0	0	3	2
OTU000554	530	29	2	0	2	0	1	0	3	6	1	0	2	3	1	0	6	1	0	2	0	0	8	1	1	0	20	5	2	7	2	1	1	0	0	2	0	2	1	3	2	2	1	0	1	0	2	2	0
OTU000626	529	0	0	0	0	0	0	0	0	0	0	0	1	1	0	0	0	0	0	0	26	0	0	0	0	0	0	0	0	0	0	1	0	0	1	1	0	2	0	0	0	8	0	0	0	8	0	9	0
OTU000539	524	0	0	0	1	2	0	0	1	0	0	0	0	0	0	2	1	0	0	0	0	0	0	23	0	0	0	0	1	13	2	84	5	1	1	1	0	0	0	1	0	0	0	0	32	0	2	0	49
OTU000586	523	0	0	0	0	1	1	1	0	25	2	0	0	5	0	0	9	0	5	0	0	3	0	2	26	0	0	0	0	3	0	0	1	0	0	0	3	0	0	0	6	0	0	0	0	0	4	0	3
OTU000538	520	4	3	1	0	0	0	2	0	5	13	0	0	0	0	6	5	3	0	0	0	1	6	2	20	0	9	1	0	7	0	1	1	2	0	0	0	7	9	7	0	2	0	3	3	0	0	5	0
OTU000513	518	0	0	0	0	0	0	0	0	0	8	0	0	0	0	0	0	1	0	0	0	0	0	0	0	0	0	0	0	0	0	0	0	0	0	0	0	0	0	0	0	0	0	0	0	0	0	0	0
OTU000590	514	0	0	0	0	0	0	0	4	0	0	0	0	0	0	0	0	0	0	0	8	1	0	0	18	0	0	0	0	0	0	0	0	0	0	0	0	0	3	22	0	1	0	0	0	1	0	0	1
OTU000691	508	6	0	0	0	0	0	1	15	1	1	0	0	0	1	1	0	0	0	0	0	0	0	0	0	0	4	0	0	0	0	0	0	0	0	1	0	0	0	3	0	0	3	3	5	0	0	0	0
OTU000876	508	0	0	0	0	0	6	0	0	0	0	0	0	0	0	0	0	0	0	0	0	0	0	0	0	0	0	0	0	0	0	0	0	0	0	0	0	0	0	0	0	0	0	0	0	0	0	0	0
OTU000543	504	0	0	13	4	0	0	0	0	8	34	0	0	2	0	0	0	1	4	0	1	0	10	0	0	0	0	3	0	0	0	0	4	0	0	0	0	0	3	0	0	0	1	17	0	0	1	0	0
OTU000558	501	0	0	1	17	2	3	1	8	1	1	0	0	2	4	4	8	8	0	2	0	0	2	0	5	1	0	1	0	6	0	0	5	3	0	0	4	7	3	0	0	0	1	4	0	0	0	3	1
OTU000640	500	2	0	0	0	0	3	8	8	3	3	11	3	2	0	1	0	0	0	1	1	2	0	1	3	0	5	2	1	2	0	1	6	3	0	0	0	0	0	1	0	49	11	1	2	0	0	2	0
OTU000598	498	3	1	0	1	2	1	10	11	1	0	5	4	3	0	6	0	0	3	0	0	10	3	9	6	0	0	1	2	8	1	1	0	3	0	0	1	2	1	0	0	0	11	6	0	0	0	1	2
OTU000532	495	0	0	0	0	13	0	0	1	0	1	0	0	0	1	0	0	3	0	0	0	0	1	0	1	0	177	0	2	0	0	0	0	0	0	9	0	0	0	0	7	0	0	0	0	0	0	2	0
OTU000662	493	0	0	0	0	1	0	3	0	0	0	0	21	3	0	1	0	1	0	2	1	0	0	0	0	0	0	0	0	1	0	0	0	0	0	1	0	0	0	3	1	0	1	0	0	0	0	0	1
OTU000727	493	1	11	1	2	2	0	3	2	2	0	1	2	1	1	4	0	2	1	2	1	0	3	1	0	0	2	1	3	4	0	3	0	0	0	3	1	1	0	5	0	0	0	0	0	0	3	1	4
OTU000732	493	0	0	0	0	0	5	0	10	0	0	6	0	0	0	2	0	0	0	0	0	0	0	1	0	0	0	0	0	0	0	0	0	0	0	0	0	0	7	19	7	0	1	6	7	2	1	9	8
OTU000709	492	13	0	0	0	0	0	0	0	0	0	0	0	1	0	0	42	0	0	0	0	11	0	0	0	0	0	0	0	0	0	0	0	0	0	0	0	0	0	0	1	0	0	0	0	0	0	0	0
OTU000643	491	1	0	0	0	0	2	0	0	9	1	1	0	10	4	2	0	0	0	1	0	10	0	0	0	0	2	1	3	4	0	0	1	0	0	0	2	0	0	2	5	0	0	0	0	0	1	7	1
OTU000454	487	0	0	127	1	1	0	0	0	0	0	1	0	0	0	0	0	0	0	0	0	0	0	0	0	0	10	0	0	0	0	0	0	0	0	0	1	0	0	0	0	0	0	0	0	0	0	0	1
OTU000509	485	0	0	0	0	0	0	0	0	2	0	2	1	0	18	1	0	1	3	0	0	0	0	1	0	0	0	0	0	0	0	0	0	0	0	3	2	0	0	0	0	0	0	5	1	0	1	3	2
OTU000575	483	1	3	3	0	1	3	0	1	3	0	4	0	0	0	7	2	5	0	0	0	1	2	4	0	0	5	8	5	12	0	2	3	2	0	0	3	5	3	3	0	0	1	3	7	0	4	6	1
OTU000463	480	0	0	0	1	0	12	0	0	0	8	0	2	19	0	0	14	7	0	2	0	1	0	0	0	0	43	0	0	9	0	0	0	0	0	0	12	0	1	1	1	0	0	0	8	0	2	0	4
OTU000636	480	22	3	17	0	1	4	0	0	0	26	1	1	1	1	5	0	4	0	2	0	0	0	0	0	1	5	4	0	0	0	4	0	5	0	0	0	17	6	4	2	0	1	4	4	0	5	4	4
OTU000788	479	0	0	0	0	28	40	0	0	0	0	0	0	0	1	0	0	0	0	0	0	100	0	1	0	0	0	0	0	0	0	0	0	2	0	0	0	0	1	0	0	0	0	0	0	0	0	0	0
OTU000614	477	5	2	2	1	6	0	0	8	0	0	2	0	0	0	0	0	0	5	1	5	0	2	2	0	0	2	0	0	1	8	1	19	3	1	4	0	2	0	3	0	11	0	1	0	0	0	0	0
OTU000561	475	0	0	0	0	0	0	0	0	2	0	2	0	0	0	0	0	0	0	0	0	0	0	0	0	0	0	0	0	0	0	0	0	0	0	0	0	0	0	0	0	0	0	0	0	0	0	0	0
OTU000629	475	13	8	4	57	2	2	7	1	0	1	4	4	1	2	0	3	0	0	0	1	0	0	0	0	4	3	1	7	3	0	3	1	6	0	5	1	0	0	3	0	2	1	5	0	0	0	0	0
OTU000591	473	0	2	0	17	0	2	0	2	3	5	7	0	0	8	1	0	3	0	0	0	0	5	0	42	0	0	0	0	0	1	0	0	0	2	0	0	0	2	2	3	0	0	3	0	0	0	4	0
OTU000634	472	0	0	0	0	8	22	0	0	0	0	0	0	7	0	1	0	0	0	2	0	1	0	0	0	0	0	1	0	5	0	3	0	5	1	0	7	1	2	0	6	0	0	0	0	0	1	1	2
OTU000541	471	0	0	0	1	0	16	1	2	2	0	2	2	3	0	2	0	0	3	3	0	2	0	1	0	1	0	0	0	0	2	0	0	1	8	2	0	0	0	0	6	0	5	0	0	1	7	1	5
OTU000560	471	4	2	5	5	3	0	0	4	0	0	4	1	0	3	2	0	0	0	1	2	0	1	0	2	0	26	1	4	0	3	0	3	5	0	5	0	1	0	2	2	11	4	1	0	0	1	3	1
OTU000619	471	0	0	0	0	1	0	0	0	0	0	0	0	0	0	5	5	0	0	19	4	6	0	0	0	0	0	2	0	5	0	0	1	0	0	1	0	1	0	0	1	0	0	0	0	0	0	0	0
OTU000553	469	0	0	0	0	0	0	0	0	0	0	0	0	0	2	2	0	0	0	0	0	0	0	0	0	0	0	30	0	0	0	0	0	0	0	0	4	0	0	0	1	0	0	0	0	0	83	7	2
OTU000609	469	0	2	0	0	0	0	1	0	2	0	0	13	0	3	6	0	2	1	0	2	1	0	1	2	0	0	2	0	0	4	2	5	2	0	0	1	10	0	1	0	4	0	0	0	0	0	8	0
OTU000707	468	0	0	0	0	9	0	0	0	0	0	8	0	3	3	0	0	0	0	0	0	5	0	1	0	0	0	0	0	4	48	0	1	0	0	2	0	0	0	1	1	0	8	4	0	0	7	1	0
OTU000616	467	0	0	1	0	0	0	0	2	0	0	0	0	0	0	0	0	0	0	0	0	0	0	0	0	0	0	0	0	0	0	0	0	0	0	0	0	0	1	1	3	0	6	2	0	1	0	1	0
OTU000565	466	0	0	0	0	0	1	0	6	0	0	0	0	0	1	0	0	0	0	0	1	0	0	0	18	0	6	1	0	0	0	0	0	0	0	0	0	0	1	3	0	0	0	0	0	0	0	0	0
OTU000572	463	1	3	5	1	1	2	0	0	1	5	0	0	0	0	5	0	0	3	0	0	0	1	3	1	0	1	2	1	2	0	5	1	3	0	0	1	2	4	0	2	0	0	1	3	0	0	4	0
OTU000875	463	2	0	0	0	0	0	0	0	0	0	0	0	0	0	0	0	0	0	0	0	0	0	0	0	0	0	0	0	0	2	1	0	1	1	0	3	0	0	0	0	0	0	1	0	0	0	0	0
OTU000607	461	0	1	0	0	3	0	1	12	3	0	10	11	0	1	0	1	2	1	0	1	2	0	1	0	1	2	1	0	0	0	0	7	3	0	0	0	1	1	3	2	13	0	0	1	0	1	1	2
OTU000536	459	0	0	0	0	0	0	0	0	0	0	0	0	0	0	0	0	0	0	0	0	0	0	0	0	0	0	0	0	0	0	0	0	0	0	0	0	0	0	0	0	0	0	0	0	0	0	0	0
OTU000638	459	1	0	1	2	0	31	4	1	0	0	0	2	0	0	0	11	0	0	6	1	0	0	0	0	0	0	0	1	0	4	0	0	0	0	0	0	0	0	0	0	3	0	1	56	0	0	0	2
OTU000685	459	0	0	0	0	0	38	0	0	0	0	11	0	0	0	0	23	0	0	0	0	0	0	0	0	0	0	0	0	0	0	0	1	0	0	0	0	0	13	0	0	0	96	0	0	2	0	0	0
OTU000702	458	0	0	0	0	0	1	6	0	0	1	0	3	1	0	0	0	0	0	0	2	4	4	0	0	0	1	0	0	0	0	0	0	0	0	0	0	0	3	1	0	1	2	1	8	0	2	54	0
OTU000277	455	0	0	0	0	0	0	0	0	0	0	0	0	0	0	0	14	0	0	0	0	0	0	0	0	0	0	0	0	0	0	0	0	0	0	0	0	0	0	0	0	0	0	0	0	0	0	0	0
OTU000673	455	0	0	0	0	0	3	0	0	2	0	0	2	6	0	4	2	1	2	2	0	5	0	0	0	0	0	0	1	0	0	0	0	0	4	0	0	0	0	0	3	1	1	1	0	2	1	1	4
OTU000706	453	1	0	0	0	0	0	0	0	0	0	0	0	14	0	0	13	0	0	3	0	3	0	1	0	0	0	0	0	0	0	0	0	0	0	0	0	0	4	0	0	0	0	0	0	0	0	0	0
OTU000694	448	1	1	8	0	0	14	0	0	0	0	0	0	0	1	4	0	0	0	2	1	0	1	12	0	0	0	0	0	2	0	8	0	4	0	0	14	3	2	0	0	0	2	3	5	0	0	5	0
OTU000762	448	0	0	0	0	4	0	0	0	0	0	0	0	0	0	0	0	2	17	0	0	0	0	0	0	0	0	0	0	21	0	0	0	0	0	0	12	0	0	0	0	8	0	0	0	0	0	7	0
OTU000795	448	1	0	1	0	0	0	0	0	0	0	0	0	0	0	0	0	0	0	0	0	0	0	0	0	0	0	0	0	0	0	0	0	2	3	0	0	0	0	0	0	0	0	2	0	0	0	0	0
OTU000645	443	1	0	3	0	60	0	0	0	0	6	1	0	1	0	0	9	0	0	0	0	10	0	0	0	0	0	0	0	0	1	0	0	1	1	0	9	1	2	0	0	0	0	0	0	0	0	0	0
OTU000697	443	0	2	0	0	0	0	0	0	1	0	0	10	4	0	0	1	3	2	7	0	3	0	0	0	2	1	0	1	0	4	0	0	0	1	0	0	0	0	0	9	0	0	0	0	0	6	0	0
OTU000602	441	0	0	0	0	7	0	0	0	0	3	0	0	0	0	3	0	0	0	0	1	2	17	4	5	0	0	2	2	16	0	4	0	1	0	0	0	0	0	0	0	0	0	0	1	0	0	0	14
OTU000669	440	0	0	0	0	0	17	0	0	0	0	1	4	10	0	0	0	3	13	3	0	0	0	0	1	0	0	0	6	0	0	0	0	0	2	0	0	0	0	0	13	1	1	1	0	1	1	0	0
OTU000351	438	0	4	0	1	0	0	0	0	1	0	0	0	0	0	0	0	3	0	0	0	0	0	0	0	0	0	0	0	0	1	0	0	151	2	0	0	0	0	0	0	0	0	0	0	0	0	0	0
OTU000584	438	0	0	0	0	0	0	0	0	5	2	0	0	0	0	0	1	0	0	0	2	1	3	0	0	0	0	0	4	6	0	0	0	0	0	0	0	0	0	0	0	0	0	0	0	0	0	0	0
OTU000623	438	0	0	17	0	0	0	2	0	1	0	0	0	2	0	0	0	1	0	1	3	2	3	1	0	0	6	1	0	0	0	2	1	1	0	11	2	0	3	1	0	2	0	1	0	0	0	4	0
OTU000877	438	0	0	0	0	0	0	0	0	0	0	0	0	0	0	0	0	0	0	0	0	0	0	0	0	0	0	0	0	0	0	0	0	0	0	0	0	0	0	0	0	0	0	0	0	0	0	0	0
OTU000393	437	0	0	0	0	4	0	0	5	1	0	1	0	0	0	22	17	0	0	0	0	1	0	0	0	0	0	0	0	2	0	0	0	0	0	0	3	0	0	1	1	0	1	0	0	0	3	2	0
OTU000587	434	0	1	1	0	0	4	0	0	0	2	0	0	0	0	0	1	0	0	7	0	1	2	0	53	0	0	0	0	0	0	0	0	0	0	0	0	6	1	5	0	0	0	0	0	0	0	0	7
OTU000633	432	0	0	0	0	0	0	0	3	0	0	0	0	0	0	0	0	0	0	0	0	1	0	0	0	0	0	2	0	0	2	0	2	0	0	0	0	0	0	0	0	12	6	0	0	0	7	0	0
OTU000823	431	0	0	0	0	0	2	0	0	0	0	0	0	0	0	0	0	0	0	0	0	0	0	0	0	0	0	0	0	0	0	0	0	0	0	0	0	0	0	0	0	2	0	0	0	104	1	0	2
OTU000307	430	0	0	0	0	0	0	0	0	0	0	0	0	0	0	0	0	0	0	0	0	0	0	0	0	0	0	0	19	31	0	0	0	0	0	0	0	0	0	0	0	0	0	0	0	0	0	0	0
OTU000589	428	0	0	0	0	0	0	0	0	0	0	0	6	0	0	0	0	0	0	0	0	0	0	0	0	0	0	0	0	0	0	0	0	0	0	0	0	0	0	0	0	0	0	0	0	0	0	0	0
OTU000814	428	0	1	1	0	0	0	0	0	0	0	0	0	0	0	0	0	0	0	0	0	0	0	0	0	0	0	0	0	0	2	0	2	291	0	1	2	0	0	0	0	0	0	0	0	0	0	0	0
OTU000676	425	0	0	0	0	49	0	0	0	0	0	0	0	0	0	0	0	0	0	0	0	0	0	0	0	0	0	2	0	0	0	0	0	0	0	0	1	0	0	0	0	0	0	0	0	0	0	0	0
OTU000413	424	0	0	0	0	0	0	0	0	0	0	0	0	0	0	0	0	0	0	0	0	0	0	0	0	0	0	0	0	0	0	0	0	0	0	0	0	0	0	1	0	0	0	3	0	4	2	0	1
OTU000594	422	1	0	0	0	1	0	0	0	0	0	3	0	0	0	1	1	0	0	0	0	0	0	9	0	0	0	0	34	11	2	29	3	0	0	0	0	0	0	0	0	0	0	0	18	0	0	0	9
OTU000851	420	0	0	0	0	0	1	0	2	0	0	0	0	0	0	4	78	0	0	0	0	0	0	0	0	0	0	36	1	0	0	0	0	0	0	0	14	0	71	0	1	0	2	1	0	1	63	1	0
OTU000635	411	0	0	0	0	0	5	0	0	2	0	1	0	0	0	2	6	0	0	0	1	0	0	0	0	0	0	0	0	3	0	0	0	0	0	0	2	0	0	0	0	0	0	0	1	0	0	0	0
OTU000278	410	2	0	16	0	0	0	0	0	0	0	0	0	0	0	0	0	1	1	0	0	0	0	0	13	0	0	0	0	0	0	0	0	0	0	0	0	0	0	0	0	0	0	0	0	0	0	0	0
OTU000462	409	0	0	0	0	0	4	0	0	10	0	3	0	4	0	0	0	3	0	23	1	0	0	0	0	0	0	0	0	0	0	0	0	8	0	1	0	0	0	0	0	0	0	0	0	0	0	0	2
OTU000765	409	1	0	1	3	12	1	0	3	0	3	0	0	6	0	0	1	1	0	5	1	5	0	1	0	3	0	0	4	3	0	9	0	0	0	2	21	0	5	3	1	0	2	4	0	0	6	0	0
OTU000663	408	3	4	2	0	0	1	0	0	0	3	1	0	1	0	8	5	3	0	3	0	0	1	3	0	0	2	9	0	15	0	2	0	0	2	0	2	2	1	11	0	0	0	2	1	0	0	1	1
OTU000761	408	0	0	0	0	0	0	0	0	0	0	0	2	0	0	0	0	0	0	0	0	0	0	0	0	0	0	0	0	0	0	0	0	0	0	0	0	0	0	0	0	0	0	0	0	0	0	0	0
OTU000677	407	0	0	0	0	0	0	0	0	0	0	0	0	34	0	0	16	0	0	0	0	0	1	0	0	0	0	0	0	0	0	0	0	0	0	0	0	0	0	0	0	0	0	0	0	0	0	0	1
OTU000720	407	0	0	0	0	0	0	0	0	0	0	0	0	0	0	0	0	0	0	0	0	0	0	0	0	0	0	0	0	0	0	0	5	0	0	0	0	0	0	2	0	0	0	0	1	0	0	0	0
OTU000364	405	0	0	0	0	0	0	5	0	0	0	1	5	0	1	0	0	0	0	2	0	0	0	1	0	0	0	0	0	0	0	0	0	0	0	0	0	0	0	0	0	4	2	0	0	11	0	7	0
OTU000687	403	0	0	0	0	4	7	0	1	2	8	0	0	0	0	2	3	0	0	0	0	0	2	6	0	0	0	6	0	1	0	0	0	0	0	0	4	0	4	0	0	0	0	0	0	0	3	0	2
OTU000950	403	0	0	0	0	0	7	0	0	0	0	0	0	0	3	0	0	0	0	0	0	0	0	0	0	0	0	0	0	0	0	0	0	0	0	0	0	0	0	0	0	0	1	0	0	0	1	0	0
OTU000966	401	0	0	0	0	0	0	0	0	0	0	0	0	0	0	0	0	0	1	1	0	0	0	0	0	0	0	0	0	0	0	0	0	0	0	0	0	0	0	0	0	0	0	0	0	0	0	0	0
OTU000492	400	1	0	0	0	0	0	3	0	0	0	1	0	0	1	1	0	0	0	0	0	0	0	0	0	0	0	0	0	1	127	1	0	0	3	2	0	0	0	0	2	1	0	0	0	0	0	0	1
OTU000618	400	0	0	2	0	0	0	0	21	4	0	3	0	0	1	2	0	0	0	0	0	0	0	3	4	0	0	0	1	2	14	0	9	0	0	0	0	0	0	1	0	0	0	0	0	0	2	0	1
OTU000637	400	0	7	0	0	1	0	0	0	1	0	0	0	1	1	0	0	0	0	0	1	0	0	0	0	0	3	0	1	0	0	0	0	0	0	2	0	0	0	0	4	3	4	0	96	0	1	0	8
OTU000838	396	0	1	2	1	36	0	0	0	1	14	1	1	5	0	3	0	0	2	2	0	0	0	0	1	0	0	5	0	0	0	2	42	1	0	0	7	1	0	0	0	0	0	0	0	0	0	0	0
OTU000453	394	0	0	0	1	2	0	1	5	1	1	0	0	1	0	1	0	0	0	1	0	0	0	4	1	0	2	1	4	0	6	0	1	0	0	0	0	0	1	0	1	3	5	0	1	0	3	1	0
OTU000577	394	3	0	49	0	0	0	2	1	1	0	3	2	0	2	0	0	2	0	0	1	0	4	1	0	1	0	0	0	0	0	0	0	6	3	0	0	0	0	1	0	0	1	0	0	0	0	1	0
OTU000666	394	0	0	0	0	0	0	0	6	2	0	2	0	0	0	1	0	0	0	0	0	0	0	1	0	0	0	12	0	0	0	7	0	0	0	0	0	0	0	20	1	0	0	5	0	0	0	0	0
OTU000988	393	0	0	0	0	0	0	0	0	0	0	0	0	0	0	0	0	1	1	0	11	0	0	0	0	18	0	1	0	0	0	0	0	0	0	0	0	0	0	0	0	0	0	0	0	0	0	0	0
OTU000604	391	0	0	0	0	0	6	0	0	0	0	0	0	9	0	0	0	0	5	1	0	0	0	1	0	0	0	0	0	0	4	0	0	0	1	0	0	0	0	0	9	0	0	0	0	1	2	2	0
OTU000592	387	6	3	0	0	8	2	3	1	2	0	2	0	4	0	1	0	3	0	1	0	0	0	0	0	0	9	0	0	0	0	0	1	0	0	0	3	0	2	2	0	13	7	0	11	0	4	0	0
OTU001012	386	0	0	0	0	0	0	0	0	0	0	0	0	0	0	0	0	0	0	0	1	0	0	0	0	0	0	0	0	0	0	0	0	0	0	0	0	0	0	0	0	0	0	0	0	0	0	0	0
OTU000630	384	0	0	0	0	0	0	0	2	1	2	0	0	0	0	0	0	0	0	0	0	0	0	1	0	1	20	0	0	0	0	0	0	0	0	0	0	0	0	0	0	0	0	0	0	0	2	0	0
OTU000806	384	0	0	0	0	0	1	2	0	1	0	0	0	0	0	1	0	0	0	1	0	0	0	0	18	0	1	2	0	2	0	0	0	0	0	0	0	0	0	0	2	0	1	0	0	0	106	2	2
OTU000746	383	0	0	0	0	0	3	0	0	0	0	0	0	10	1	3	0	14	1	1	1	0	0	0	0	0	0	0	1	0	0	0	0	0	2	0	0	1	0	0	6	0	0	0	2	0	1	1	2
OTU000684	382	0	0	1	0	0	0	0	0	0	0	1	0	3	7	0	0	1	0	0	0	0	3	2	0	0	0	0	1	0	0	4	1	0	0	0	1	2	0	0	3	0	0	0	7	0	12	0	0
OTU000719	380	3	2	10	9	0	0	24	2	1	1	3	14	0	0	1	0	1	3	0	0	0	5	6	0	1	1	2	0	0	2	5	1	1	1	0	7	0	0	6	1	0	2	1	2	0	2	6	0
OTU000693	378	14	0	0	0	2	6	0	1	3	0	0	0	6	3	0	3	3	0	0	0	0	2	1	0	0	11	6	1	2	1	0	2	0	0	0	0	4	0	0	1	0	2	0	0	0	0	0	0
OTU000672	375	0	0	0	0	0	0	0	1	0	0	0	0	1	0	0	0	0	0	3	0	0	0	0	0	0	0	2	1	2	0	1	0	0	0	0	0	0	0	0	0	0	0	0	0	0	0	0	5
OTU000627	373	2	0	0	0	0	0	0	0	0	0	0	0	0	0	8	0	0	0	0	0	0	0	0	0	0	0	0	0	0	0	0	0	0	0	17	0	0	0	2	0	0	2	0	0	0	1	0	2
OTU000650	373	0	0	0	0	1	0	0	0	0	0	0	0	3	0	1	1	0	1	0	0	0	0	1	0	0	0	1	2	1	0	0	1	0	0	0	3	0	0	1	0	0	1	0	0	0	2	0	0
OTU000721	373	10	3	4	10	0	0	0	0	2	0	0	2	0	0	2	5	1	0	0	2	1	4	0	0	4	3	3	0	0	0	1	2	2	0	3	0	1	0	2	1	0	1	0	3	0	2	0	1
OTU000348	371	0	0	0	0	0	0	0	0	0	0	0	0	0	0	0	0	0	0	0	0	0	0	0	0	0	0	0	0	0	0	0	0	0	0	0	0	0	0	0	0	0	0	0	0	0	0	0	0
OTU000620	371	2	0	1	10	3	1	17	1	4	0	0	7	2	0	1	0	0	0	0	0	2	0	1	1	3	1	3	1	0	1	0	1	3	3	0	0	0	0	0	0	0	0	0	0	0	0	1	0
OTU000784	371	4	12	3	135	0	0	0	0	0	0	0	0	0	0	3	0	0	0	3	0	0	3	0	0	1	0	0	0	0	2	3	0	1	0	1	0	0	0	2	0	0	1	1	0	0	2	1	0
OTU000927	369	0	0	0	0	2	0	0	0	0	0	0	0	29	1	0	1	0	0	1	0	44	0	2	0	0	0	0	0	4	0	0	0	0	0	0	0	0	1	0	0	0	0	0	0	0	0	0	0
OTU000651	368	0	0	1	0	3	0	4	2	2	3	1	1	0	0	0	0	4	3	8	0	2	0	1	1	0	8	0	0	4	0	1	7	1	2	1	0	0	1	0	0	0	7	2	0	0	0	0	0
OTU000704	368	3	0	0	0	0	0	0	1	0	0	0	0	0	1	5	1	0	0	0	0	0	1	0	0	0	0	0	0	4	0	0	1	0	0	3	3	0	1	6	0	0	0	2	1	0	0	2	5
OTU000741	367	1	1	2	14	1	0	3	0	1	0	0	8	0	0	0	0	0	0	0	1	1	17	2	2	0	0	1	0	2	0	3	0	1	0	1	0	5	1	2	0	1	2	2	1	0	0	2	0
OTU000550	366	0	0	0	0	0	0	0	0	0	0	1	0	0	1	0	0	0	0	0	0	0	0	0	24	1	64	0	0	0	0	0	0	0	0	0	0	0	0	0	0	0	0	0	0	0	0	0	0
OTU000744	366	0	0	2	0	13	6	0	0	0	0	0	0	25	0	1	0	0	0	3	0	0	0	0	1	0	0	0	0	0	0	0	0	1	0	0	0	0	0	1	0	0	3	0	4	0	0	0	1
OTU000705	365	0	0	0	0	6	8	0	0	1	0	0	1	3	0	7	2	0	0	1	0	11	0	5	0	0	2	2	0	5	0	0	0	2	0	0	0	0	6	0	4	0	0	0	0	0	4	0	0
OTU000779	364	5	2	4	0	1	0	9	2	0	3	2	0	0	0	6	0	0	0	1	1	0	3	1	6	0	10	1	0	3	0	1	4	0	0	1	0	0	0	3	0	0	1	0	0	0	1	0	2
OTU000708	363	3	6	7	16	0	4	2	0	2	2	2	0	3	0	0	0	0	0	1	4	0	0	10	0	1	0	2	3	0	5	7	2	2	0	2	2	4	0	0	0	0	0	1	8	0	0	0	6
OTU001000	363	0	0	0	0	0	0	0	0	0	0	0	0	0	0	0	3	0	0	0	0	0	0	0	0	0	0	0	0	0	0	0	0	0	0	0	0	0	0	0	0	0	0	0	0	0	0	0	0
OTU000653	362	4	0	0	0	47	4	0	0	0	1	0	0	3	0	0	10	0	0	2	0	0	1	0	0	0	0	1	0	3	0	0	1	0	0	3	0	0	3	0	9	0	0	0	2	0	3	2	1
OTU000686	362	3	8	0	2	2	0	0	1	6	0	8	0	1	1	3	0	0	0	2	0	2	0	3	0	1	4	0	0	0	9	1	13	2	0	2	1	1	0	1	3	2	1	0	0	0	0	0	0
OTU000318	358	0	0	0	0	0	0	0	0	0	0	0	0	0	0	0	0	0	0	0	0	0	0	0	0	0	0	0	23	17	0	0	0	0	0	0	0	0	0	0	0	0	0	0	0	0	0	0	0
OTU000777	358	0	0	0	0	0	0	0	11	0	0	0	0	0	0	0	0	0	0	0	0	0	0	0	4	0	1	0	0	0	0	0	0	0	0	0	0	0	5	1	0	0	0	0	0	0	0	0	0
OTU000822	358	0	1	0	0	2	0	0	0	4	2	1	2	2	0	0	0	0	0	1	2	0	0	0	0	0	0	0	0	3	0	0	7	0	0	1	0	0	0	0	1	0	0	0	0	0	0	0	0
OTU000628	357	0	0	1	1	0	0	9	3	0	0	1	0	0	0	0	2	1	0	0	0	0	1	3	0	0	44	2	4	1	0	0	0	2	0	18	0	0	0	1	2	2	2	0	0	0	3	4	0
OTU000753	356	0	0	0	0	0	0	0	0	0	0	0	1	2	0	0	0	1	0	1	0	2	0	0	0	1	0	0	0	0	2	0	0	0	3	0	0	0	0	0	7	0	0	0	0	0	1	1	7
OTU000428	355	1	0	2	0	1	0	1	0	0	0	13	1	14	0	0	0	1	0	0	0	0	0	1	11	0	0	4	0	0	1	3	0	0	43	2	0	0	0	0	0	0	0	0	0	0	0	1	0
OTU000647	355	0	0	0	0	0	0	0	0	3	39	0	3	2	0	0	0	0	0	0	0	0	0	0	0	0	0	0	0	0	0	0	0	0	0	0	0	0	0	0	0	0	0	0	0	0	0	17	0
OTU000683	354	0	1	0	0	0	0	0	0	1	0	0	0	0	1	0	1	0	0	0	0	0	0	0	0	0	1	0	0	0	0	0	1	1	0	11	0	0	1	0	0	0	0	1	0	0	1	0	0
OTU001049	354	0	0	0	0	0	0	0	0	0	0	0	0	0	0	0	0	0	0	0	1	0	2	0	0	0	0	0	0	0	0	0	0	0	0	0	0	0	0	0	0	0	0	0	0	0	0	0	0
OTU000394	351	0	0	0	0	0	0	0	0	0	0	3	0	0	2	0	0	0	0	0	0	0	0	0	0	0	0	0	2	0	0	0	0	0	0	0	0	0	2	0	0	0	0	0	0	0	0	0	0
OTU000809	350	0	0	0	0	0	0	0	0	2	0	0	1	0	2	4	0	0	1	2	0	0	0	0	0	0	0	0	10	0	0	0	0	0	0	0	0	0	0	0	0	0	0	0	0	0	0	0	0
OTU000570	347	0	0	0	0	0	0	0	0	0	0	0	0	0	0	0	0	0	0	0	0	0	0	0	0	22	0	0	2	1	0	0	0	0	0	0	0	0	0	0	0	0	0	0	0	0	0	0	0
OTU001054	347	0	0	0	0	38	0	0	0	0	0	0	0	0	0	0	0	0	0	0	0	0	5	0	0	0	0	0	0	0	0	0	0	2	0	0	3	0	0	0	0	0	0	0	0	0	0	0	0
OTU000660	345	3	0	0	0	8	4	0	0	3	3	0	0	2	0	0	3	0	0	0	0	0	0	5	0	0	0	2	0	4	0	0	1	0	0	0	8	0	2	0	0	0	0	0	0	0	0	8	0
OTU000810	345	5	0	7	0	0	0	0	0	2	0	0	0	1	0	1	2	0	0	0	0	12	1	0	2	0	6	0	1	0	0	2	1	0	0	0	0	0	0	12	3	0	0	0	1	0	5	0	0
OTU000339	344	0	0	0	0	0	0	0	0	0	0	0	0	0	0	0	0	0	0	0	0	0	0	0	0	0	0	0	0	0	0	0	0	0	0	0	0	0	0	0	0	0	0	0	0	0	0	0	0
OTU000700	342	0	0	1	0	1	0	0	1	1	0	0	3	0	5	0	2	0	0	0	0	0	2	0	0	0	1	1	0	37	0	0	5	0	0	2	0	1	0	1	0	0	0	0	1	0	1	0	3
OTU000750	342	0	0	0	1	0	1	0	0	3	1	0	2	2	0	0	0	0	2	1	0	2	0	5	0	1	0	1	8	3	1	0	0	2	13	0	0	0	0	1	1	0	0	1	1	0	0	0	0
OTU000658	337	0	0	0	0	1	0	0	0	0	0	0	0	0	0	2	0	2	0	0	0	0	0	9	0	0	0	1	0	7	0	41	2	0	0	0	0	0	0	0	0	0	0	0	9	0	0	0	22
OTU001075	336	0	0	0	0	0	0	0	0	0	0	0	0	0	0	1	0	0	0	0	0	0	0	0	0	2	0	0	0	0	0	0	0	0	0	0	0	0	0	0	0	0	0	0	0	0	0	0	0
OTU000749	335	0	0	1	0	1	0	0	0	0	2	0	0	2	1	4	0	3	0	0	0	0	1	1	1	0	0	1	0	7	0	0	2	0	0	6	1	0	4	1	0	0	0	0	1	1	0	12	0
OTU000563	332	0	0	0	0	0	0	0	1	0	0	0	2	0	0	0	0	0	0	0	2	0	0	1	0	0	1	0	0	0	1	0	0	0	0	1	0	0	0	0	0	0	0	0	0	5	0	1	0
OTU000745	332	0	0	0	0	8	1	0	0	7	3	0	0	7	0	0	0	8	0	1	0	0	0	0	7	1	0	0	0	0	2	0	0	0	0	0	3	0	0	0	0	0	0	0	0	1	2	7	0
OTU000768	332	3	1	1	0	0	0	1	2	0	6	8	0	5	0	1	0	0	3	0	0	0	1	0	0	1	0	0	2	0	1	5	1	0	0	0	0	8	0	5	5	3	2	0	0	2	0	6	0
OTU000770	330	4	0	2	0	0	0	0	0	1	0	0	1	0	1	0	0	0	0	0	0	0	0	0	0	0	0	0	1	0	0	0	0	0	0	0	0	0	0	0	0	0	1	1	1	0	0	0	0
OTU000688	329	0	1	0	0	0	30	0	3	0	0	0	0	27	0	0	0	0	1	0	0	3	0	0	0	0	0	0	0	0	0	0	1	0	0	0	1	0	3	1	0	0	0	0	0	0	0	0	0
OTU000439	328	0	0	2	0	0	0	0	0	1	0	2	0	0	1	0	0	0	0	0	0	0	0	1	0	1	1	0	2	2	1	0	0	5	0	0	1	2	1	0	0	0	3	1	0	7	0	0	1
OTU000665	327	0	0	0	0	0	0	0	0	0	0	0	0	0	0	0	0	0	0	0	1	0	0	0	0	1	0	0	0	0	0	0	0	0	0	0	0	0	0	0	0	0	0	0	0	0	0	0	0
OTU000718	326	1	0	0	0	0	10	0	0	4	0	1	0	24	0	0	0	4	0	1	0	2	0	1	0	0	1	3	0	3	0	0	1	0	0	0	1	2	0	0	5	0	0	0	0	0	6	0	3
OTU000799	324	0	16	0	0	3	1	0	0	1	0	2	1	4	0	0	0	0	0	0	2	1	2	0	0	4	0	0	3	1	0	0	0	0	1	0	0	0	0	0	0	0	7	0	2	0	4	0	1
OTU000252	323	0	0	0	0	0	0	0	0	0	0	0	0	0	2	4	0	3	0	0	0	0	0	0	0	0	1	0	0	0	0	0	0	1	0	0	0	0	0	0	0	0	0	0	0	0	0	0	0
OTU000785	323	1	1	0	1	2	0	3	2	0	1	0	0	0	1	0	5	0	0	0	0	0	3	0	0	0	0	0	0	0	0	4	3	1	0	0	10	1	2	0	6	3	0	1	10	0	0	5	3
OTU000844	323	0	0	0	0	7	1	0	0	0	1	0	0	2	0	0	0	0	0	0	1	5	0	1	0	0	5	2	0	0	0	0	0	0	0	0	1	0	6	0	0	0	0	0	0	0	1	0	0
OTU000729	322	0	2	0	0	21	0	0	0	0	3	0	0	9	0	0	0	0	0	2	0	0	0	0	0	0	2	0	0	0	0	0	4	0	0	0	4	0	0	0	0	1	1	0	13	0	0	0	0
OTU000797	319	0	0	0	0	3	0	0	0	2	0	0	0	0	0	0	0	0	0	0	0	0	0	0	0	0	0	0	0	0	0	2	0	0	0	0	0	0	0	0	1	0	0	0	0	0	1	0	0
OTU000787	318	5	0	1	0	0	3	0	0	4	4	0	0	0	1	2	9	2	0	8	0	0	2	7	0	0	0	1	0	1	0	3	2	3	1	1	10	10	9	0	0	0	0	2	2	0	0	0	2
OTU000895	318	2	0	0	0	2	4	1	0	0	1	0	0	13	0	0	0	0	0	5	0	6	1	0	0	0	0	0	0	3	0	6	0	0	0	0	3	0	0	0	3	0	0	0	0	0	9	0	0
OTU000812	316	0	0	0	0	0	61	0	0	0	0	0	0	0	4	0	0	0	1	0	0	0	0	0	0	0	0	0	0	0	0	0	0	0	0	0	0	0	0	1	17	0	0	0	2	3	0	0	0
OTU000711	315	0	0	0	0	4	5	0	0	0	1	0	1	1	1	0	0	3	0	6	0	0	0	0	1	0	0	0	1	0	0	0	0	0	0	0	1	3	0	0	0	0	1	0	7	0	11	1	1
OTU000850	314	1	0	0	0	0	0	0	2	0	0	0	0	1	0	1	0	0	1	36	0	0	0	0	0	0	0	0	1	0	0	0	0	0	5	0	0	0	0	0	0	0	1	0	0	2	1	0	1
OTU000825	312	0	0	0	0	0	0	0	0	0	0	1	0	0	0	0	0	0	0	0	0	0	0	5	0	0	0	0	0	0	0	0	0	0	0	0	0	0	0	0	0	0	0	0	0	0	0	15	0
OTU000717	311	6	0	5	14	0	2	3	4	0	0	0	4	0	0	0	2	0	0	0	0	0	10	0	0	0	1	0	0	1	0	0	1	2	1	0	3	2	0	0	0	4	0	0	1	0	0	2	1
OTU000830	311	5	0	3	0	0	2	30	6	2	0	2	1	2	0	10	0	0	0	3	0	0	1	2	1	0	1	1	0	4	0	1	0	3	1	0	0	2	0	1	0	8	3	2	2	0	0	0	2
OTU000696	310	0	0	0	0	0	6	0	0	1	0	0	0	0	0	3	4	0	0	0	0	0	3	0	4	0	0	0	0	0	0	0	0	7	0	0	0	0	6	0	0	0	11	0	0	0	0	0	0
OTU000759	310	2	5	1	2	0	0	9	1	4	0	4	1	2	0	0	1	0	0	0	2	1	2	1	0	0	4	14	1	3	0	0	0	0	0	4	0	4	0	3	2	1	0	1	0	0	2	1	1
OTU000736	309	0	0	0	3	0	0	2	2	0	0	3	0	0	0	10	1	0	1	0	0	0	1	0	0	0	0	0	0	0	0	0	0	1	0	0	0	0	0	0	0	0	4	0	0	0	0	1	4
OTU000625	308	0	0	0	0	3	0	0	0	0	0	0	0	0	0	0	0	1	0	0	0	0	145	0	0	0	0	0	0	0	2	0	0	0	0	0	0	0	0	0	0	0	0	0	0	0	0	0	0
OTU000726	307	9	2	1	0	0	0	10	4	2	0	3	0	0	0	2	0	4	0	3	0	0	0	1	2	0	0	1	0	0	0	0	0	0	0	0	0	2	0	5	0	10	6	0	2	0	0	0	0
OTU000958	307	0	0	0	0	0	0	0	0	0	0	0	0	1	1	0	0	0	0	0	0	0	0	0	0	0	0	0	0	0	0	0	0	0	0	0	0	0	0	0	0	0	0	0	0	0	0	0	0
OTU001098	306	0	0	0	0	0	0	0	0	0	0	0	0	0	0	0	0	0	2	0	1	2	0	0	0	21	0	0	0	0	0	0	0	0	0	0	0	0	0	0	0	0	0	0	0	0	0	0	0
OTU000649	305	0	0	0	0	1	1	1	0	1	0	0	0	0	0	0	0	0	0	0	0	0	0	0	2	0	0	0	0	0	0	0	0	0	0	0	0	0	1	0	3	0	0	1	0	0	1	0	0
OTU000738	305	0	0	0	0	0	1	0	0	3	0	0	0	0	0	0	0	0	0	1	0	0	3	1	0	0	1	0	0	10	0	2	2	0	1	0	0	2	0	0	0	0	0	0	0	1	19	1	1
OTU000946	303	0	0	1	1	2	0	0	0	2	1	2	1	2	0	0	0	0	0	4	1	0	0	1	0	0	0	10	0	0	1	8	18	1	0	1	0	2	1	0	0	0	1	1	0	0	0	1	0
OTU000791	302	0	0	0	0	2	5	0	0	0	1	2	1	4	5	3	2	1	0	10	0	1	0	1	2	0	0	1	0	4	0	0	4	0	0	0	3	0	6	0	0	0	0	0	0	0	0	0	0
OTU000681	301	0	0	3	0	0	0	1	0	0	7	1	0	34	0	0	0	0	0	0	0	0	0	0	0	0	0	0	0	0	0	0	10	0	0	0	7	0	0	0	0	0	0	0	2	0	0	0	0
OTU001004	301	0	118	0	0	0	1	0	0	0	0	0	0	0	0	0	0	0	0	0	0	0	0	0	0	0	0	0	0	0	0	0	0	0	2	0	1	0	0	0	0	1	18	0	0	0	0	0	0
OTU000670	300	0	4	0	1	0	0	1	1	0	0	0	2	1	0	2	0	0	1	0	2	0	0	0	2	0	0	0	0	0	4	1	5	7	0	0	5	13	1	1	0	0	0	0	0	7	0	8	0
OTU000758	300	3	0	0	0	0	0	0	0	3	0	1	0	0	1	1	0	1	0	0	0	2	1	0	1	0	1	0	2	1	0	0	0	0	0	0	0	1	0	0	3	1	3	0	4	0	0	1	0
OTU000919	300	2	0	0	0	2	0	0	0	3	0	0	0	10	0	0	0	0	0	1	0	8	0	0	0	0	0	0	0	0	0	0	0	0	0	0	2	0	2	0	0	0	0	0	0	0	0	0	0
OTU000820	299	0	1	0	1	0	0	0	0	0	0	0	0	0	0	0	0	0	0	0	0	0	0	0	0	0	0	0	0	0	0	0	0	0	0	0	1	0	0	0	0	0	0	3	0	0	0	0	0
OTU000716	298	0	0	0	0	2	0	0	0	0	0	0	0	0	0	3	16	0	0	0	0	0	0	0	0	0	0	0	0	0	0	0	0	40	0	0	29	0	1	0	0	0	0	0	0	0	0	0	1
OTU000901	298	0	0	0	0	0	0	0	0	3	1	0	0	0	0	0	0	0	0	0	0	0	0	1	0	0	1	0	1	0	0	3	0	0	0	0	2	1	0	0	0	0	0	0	0	0	0	0	0
OTU000690	296	1	3	8	2	1	0	0	0	2	0	2	2	0	0	0	2	0	0	0	2	0	2	4	2	0	1	0	0	0	1	2	1	6	1	0	7	4	0	0	1	1	0	1	7	0	1	3	0
OTU000862	296	0	0	0	0	7	0	0	0	3	0	1	0	0	2	5	0	9	0	3	0	0	0	1	1	0	0	0	0	0	1	2	0	0	2	0	1	1	0	0	1	0	0	0	0	0	1	0	0
OTU000887	296	2	0	0	0	0	0	0	4	0	0	0	0	0	0	2	0	0	0	0	2	2	0	2	0	0	0	0	0	0	6	0	4	4	0	1	1	3	0	3	0	3	0	8	0	0	0	0	0
OTU000682	295	0	0	0	1	6	1	0	1	0	3	3	4	4	0	0	5	1	0	0	0	1	2	4	0	0	0	0	0	0	11	2	0	1	20	0	3	0	0	0	0	1	2	0	0	0	0	0	1
OTU000828	293	3	0	0	0	2	1	0	0	1	2	0	0	1	0	3	1	0	0	0	0	7	0	0	0	0	1	0	0	0	0	0	0	0	0	0	0	0	1	0	2	0	3	0	0	0	0	11	2
OTU000778	292	2	0	0	0	0	0	0	0	0	0	0	0	0	1	5	0	0	0	0	0	0	0	0	0	0	2	0	0	1	0	0	0	0	1	3	0	0	1	1	0	0	0	0	0	0	10	0	4
OTU000846	291	0	0	1	0	0	0	0	0	0	0	0	0	0	0	13	1	0	0	0	0	0	0	0	0	0	0	0	0	0	0	0	0	0	0	2	0	0	0	3	0	0	0	0	0	0	0	0	3
OTU000992	291	0	0	0	0	0	0	0	0	1	2	0	0	0	0	3	0	0	6	1	0	0	0	0	0	0	0	0	0	0	0	0	0	1	0	0	0	0	0	0	0	0	0	0	0	0	0	0	0
OTU000904	290	0	0	0	0	22	0	0	0	0	3	0	0	2	0	0	0	0	0	10	0	10	0	1	0	0	0	2	0	2	0	1	17	0	0	0	2	1	0	0	0	0	0	0	0	0	2	5	0
OTU000740	289	1	0	2	0	8	1	0	0	1	0	0	3	3	2	0	4	0	0	0	0	0	4	4	0	0	0	1	0	0	16	0	1	1	4	0	2	3	1	0	0	2	0	1	0	0	0	2	0
OTU000731	288	0	0	1	0	0	0	0	2	0	0	1	1	0	0	0	0	0	0	0	0	0	0	0	5	0	0	1	2	0	0	8	0	0	0	0	0	2	0	0	0	0	0	0	0	0	0	0	0
OTU000766	288	0	0	0	6	0	0	0	0	1	0	1	0	0	1	0	2	0	0	5	0	0	0	6	0	0	0	0	0	1	0	7	0	2	0	0	2	2	0	0	0	0	0	0	1	0	0	0	0
OTU000642	287	0	0	0	0	0	0	0	0	0	0	0	0	0	0	0	0	0	0	0	0	0	0	0	0	0	0	26	2	0	0	0	0	0	0	0	0	0	0	0	6	0	0	0	12	0	0	0	0
OTU001101	287	0	0	0	0	0	0	0	0	3	65	0	5	0	0	1	0	0	0	0	0	0	0	0	0	0	0	0	0	0	0	0	0	0	0	0	0	0	0	0	0	0	0	0	0	0	0	0	0
OTU000772	285	0	0	0	0	0	0	0	0	1	0	4	0	3	10	0	0	0	0	0	0	0	0	0	0	0	1	1	0	0	0	5	0	1	1	0	0	2	0	0	1	0	0	0	3	0	2	0	11
OTU000794	285	0	0	0	0	1	0	0	3	0	1	0	1	0	0	0	1	1	0	0	0	1	0	0	0	0	0	0	1	1	0	1	5	0	0	0	0	0	0	1	0	1	2	0	1	0	0	1	0
OTU000301	284	0	0	0	2	0	0	0	0	0	6	0	3	0	0	0	0	0	0	1	0	0	0	0	0	0	0	0	0	0	2	0	0	0	0	0	1	1	43	0	0	1	0	0	0	0	0	1	1
OTU000874	284	0	0	0	0	0	0	0	9	0	0	0	0	0	1	0	0	0	0	0	0	0	0	0	0	0	0	0	0	0	0	0	0	0	0	0	0	0	0	1	0	0	0	0	0	69	0	0	0
OTU000571	283	0	0	0	0	0	0	1	26	0	0	0	1	0	0	0	0	0	1	0	0	0	1	3	0	0	1	0	0	0	0	6	0	0	0	0	0	0	0	29	0	0	0	1	0	36	0	0	0
OTU000756	282	3	0	0	0	0	0	0	14	0	0	0	0	0	0	4	0	0	0	0	0	0	1	0	0	0	0	4	0	0	0	0	0	0	0	0	0	0	16	0	1	0	0	9	0	0	0	0	0
OTU000832	282	3	0	0	0	0	5	0	0	0	3	4	3	0	3	0	0	6	3	0	0	11	1	0	2	0	0	0	1	2	0	0	0	0	2	0	1	0	1	0	6	0	1	0	1	0	1	0	1
OTU000813	281	2	0	0	0	8	0	0	0	33	0	0	0	1	2	0	0	0	0	0	0	0	0	0	0	0	0	0	0	1	0	0	0	0	0	0	0	0	0	0	4	0	0	0	0	0	3	1	0
OTU000859	281	0	0	0	0	2	0	0	0	3	0	0	0	0	0	0	0	0	0	0	0	0	0	0	0	0	0	1	0	0	0	1	0	0	0	0	0	0	0	4	0	0	0	2	0	0	0	0	0
OTU000617	280	0	0	0	0	0	1	0	0	0	0	0	12	0	0	0	0	0	0	0	1	0	0	0	0	0	0	0	0	0	0	0	0	0	0	0	0	0	0	0	0	0	0	0	0	0	0	0	0
OTU000657	280	0	0	0	0	1	78	2	2	1	3	0	0	0	0	3	0	0	0	0	0	0	0	0	0	0	0	0	0	0	0	0	0	0	0	0	0	0	24	10	0	2	0	3	1	0	0	1	1
OTU000701	280	0	4	1	0	0	0	4	11	0	0	5	1	0	0	0	0	1	0	0	3	0	0	0	0	0	4	1	2	0	1	0	0	0	7	8	0	0	0	0	0	7	1	0	0	0	0	0	0
OTU000829	277	1	10	1	5	0	0	0	0	0	1	0	0	0	0	2	0	0	0	0	0	0	3	0	1	0	2	1	7	0	0	2	2	3	0	0	5	0	0	0	4	14	0	10	6	0	0	2	0
OTU000579	276	0	0	0	0	0	0	0	0	0	0	0	0	2	0	0	0	0	0	0	0	0	0	0	0	0	0	0	0	0	0	0	0	0	0	0	0	0	0	0	0	0	0	0	0	0	0	0	0
OTU000631	276	0	0	0	0	1	5	0	2	0	0	6	0	0	86	1	2	1	4	0	0	0	0	0	5	0	0	0	0	0	0	0	0	0	0	0	0	0	0	0	0	6	8	0	0	0	5	15	0
OTU001008	275	0	0	0	0	0	0	0	0	0	0	0	2	2	0	0	0	0	0	0	0	0	0	0	0	0	1	19	0	0	0	13	0	0	0	0	0	0	27	0	0	0	0	0	0	0	0	0	0
OTU000361	274	0	0	0	0	0	0	0	0	0	0	0	0	0	0	0	0	0	0	0	6	4	1	2	0	0	0	0	0	0	0	0	0	0	0	0	0	0	0	0	0	0	0	0	0	0	0	0	0
OTU000582	274	0	3	1	5	2	0	4	0	0	0	2	1	0	0	0	0	0	3	0	0	0	1	0	0	1	0	0	2	0	1	0	1	0	2	0	0	0	0	0	0	0	0	0	0	0	0	5	0
OTU000585	274	1	10	0	0	2	1	0	1	0	1	0	0	0	0	0	0	0	0	1	0	0	0	1	1	0	8	1	0	4	24	0	0	1	0	8	0	0	0	1	5	3	1	0	0	1	2	0	0
OTU000679	274	0	0	2	0	0	0	0	0	0	1	0	0	0	0	3	0	0	0	0	0	0	0	7	0	1	47	1	0	3	0	0	1	0	0	1	0	0	1	7	1	0	9	0	8	0	0	0	6
OTU000868	274	0	5	0	0	0	0	0	0	7	0	0	0	0	1	0	0	0	0	0	6	0	0	1	0	0	1	2	2	0	0	0	0	0	0	0	0	0	0	0	0	0	1	0	0	0	1	0	0
OTU000912	274	2	0	0	0	2	0	0	0	0	6	0	0	0	0	6	1	1	0	2	0	5	0	0	0	0	0	0	1	2	0	0	0	0	0	0	0	0	4	0	0	0	1	0	0	0	0	0	0
OTU000929	274	0	0	0	0	0	2	0	0	0	2	0	0	0	0	2	13	0	0	0	0	4	0	0	0	0	0	0	0	0	0	0	0	0	0	0	0	0	16	4	0	0	0	0	0	0	0	0	0
OTU000969	274	0	0	0	0	1	0	0	0	0	0	0	0	0	0	1	0	0	0	0	0	0	0	0	0	0	0	0	0	2	0	0	0	0	0	0	0	0	0	0	3	0	0	0	0	0	0	0	0
OTU001057	274	0	0	0	0	0	0	0	0	0	0	0	0	0	0	0	0	0	1	0	5	0	0	0	0	0	1	15	0	0	0	7	0	0	0	0	0	0	20	0	0	1	0	0	0	0	0	0	2
OTU000747	273	0	0	0	0	0	0	0	0	0	0	0	0	0	0	0	0	0	0	0	0	0	0	0	0	0	0	0	0	0	0	0	0	0	0	0	0	0	0	0	0	0	0	0	0	0	0	0	0
OTU000776	273	3	0	0	0	0	0	21	0	0	0	9	0	0	6	0	0	0	0	0	13	0	0	0	0	0	0	1	0	0	4	0	0	0	2	6	0	1	0	0	0	0	0	0	0	0	1	0	0
OTU000882	273	1	0	0	0	1	0	1	0	0	0	0	0	0	0	1	0	0	0	0	5	0	2	8	0	0	0	1	0	0	1	3	0	0	0	0	0	4	1	0	0	1	1	2	0	1	0	1	0
OTU000894	272	0	0	0	0	4	8	0	0	2	0	0	0	1	0	0	0	2	0	0	0	0	5	0	1	0	2	1	0	4	0	0	3	2	0	0	0	0	2	0	2	0	0	0	3	0	0	42	3
OTU000816	270	0	0	0	0	0	21	0	0	2	0	0	1	0	1	0	0	0	1	0	0	5	0	0	0	2	0	0	0	0	0	0	0	0	3	0	0	0	0	0	2	0	0	1	0	0	0	1	0
OTU000880	270	0	0	1	0	0	0	0	0	0	0	0	0	0	0	0	0	0	0	0	0	0	0	0	0	0	0	0	1	0	1	0	0	0	0	0	0	0	0	0	0	0	0	4	0	0	0	0	0
OTU000817	269	1	0	4	0	2	0	0	1	0	0	0	0	0	0	0	3	0	1	2	0	0	0	4	2	0	2	3	0	4	1	1	2	1	1	1	2	0	1	2	0	3	1	1	0	0	9	0	0
OTU000728	268	0	3	2	0	0	0	0	0	0	3	0	0	0	0	0	0	22	3	0	0	1	0	0	0	1	0	2	0	2	0	0	0	1	0	0	0	0	0	0	0	0	0	0	0	0	0	0	0
OTU000907	267	0	0	0	0	6	1	0	0	1	0	0	1	6	0	0	1	0	0	0	0	4	0	0	0	0	0	0	0	1	0	0	0	2	0	0	7	0	2	0	0	0	0	0	0	0	0	1	0
OTU000811	266	0	1	0	0	0	2	0	0	1	33	0	1	0	0	0	5	0	0	0	0	0	0	15	0	0	1	0	2	0	0	1	0	2	0	0	4	0	13	2	1	0	0	0	8	0	0	3	4
OTU000872	266	0	2	1	0	5	0	1	0	0	1	0	3	1	0	1	1	0	0	0	0	4	1	1	0	0	4	0	0	0	0	0	0	4	0	13	0	0	0	1	3	2	2	0	2	0	0	0	0
OTU000713	265	0	0	0	0	0	0	1	0	0	0	3	0	0	2	3	0	1	0	0	0	0	0	0	1	0	27	1	0	0	0	0	0	0	0	0	0	0	0	0	0	0	0	0	0	0	0	0	0
OTU000863	265	3	4	0	0	2	27	0	0	0	0	0	0	9	0	1	14	0	0	0	0	5	2	0	0	0	1	0	1	0	0	0	3	0	0	0	6	1	0	6	1	0	0	2	2	0	0	3	0
OTU000928	265	0	0	0	0	4	0	0	5	1	3	1	0	0	3	0	1	0	0	0	0	0	0	0	0	2	0	0	0	2	0	2	14	0	0	0	0	7	0	2	2	0	1	0	0	0	0	0	1
OTU001197	265	0	0	0	0	0	0	0	0	0	0	0	0	2	0	0	0	0	0	0	0	0	0	0	0	0	0	0	0	0	0	0	0	0	0	0	0	0	0	0	0	0	0	0	0	0	0	0	0
OTU000889	262	0	0	0	0	0	1	0	0	0	0	0	1	7	0	0	2	0	0	0	0	4	0	0	0	0	0	0	0	0	0	0	0	0	1	0	0	0	0	0	42	0	0	0	0	3	0	1	0
OTU000757	261	0	0	0	0	0	3	0	0	1	0	0	3	6	0	0	0	1	1	4	0	3	0	0	1	4	0	0	7	0	0	0	0	0	1	0	0	0	0	0	4	0	0	0	0	0	1	0	1
OTU001072	260	0	0	0	0	0	0	0	0	0	0	0	0	0	0	0	0	0	1	0	0	0	0	0	0	2	0	0	0	0	0	0	0	0	0	0	0	0	0	0	0	0	0	0	0	0	0	0	0
OTU000855	259	0	1	0	1	0	0	0	1	2	0	0	2	6	0	1	0	0	0	1	3	0	1	8	0	0	1	2	0	0	1	0	0	0	4	7	0	0	0	1	0	1	8	2	0	0	0	0	1
OTU000723	258	0	0	0	0	0	0	0	0	0	0	0	0	0	0	0	0	0	0	0	0	0	0	0	0	0	7	0	4	0	0	0	0	0	0	0	0	0	0	0	0	0	0	0	0	0	0	0	0
OTU000789	258	0	0	0	1	0	0	0	3	0	0	0	0	0	0	0	0	0	0	0	0	0	0	0	1	0	1	0	0	0	2	0	0	0	0	6	0	0	0	9	0	0	0	0	0	0	0	0	0
OTU000931	258	0	0	0	0	0	0	0	0	0	3	0	0	0	0	0	0	0	12	0	0	0	0	0	0	0	0	0	0	0	0	0	0	0	0	0	0	0	0	0	0	0	0	0	0	0	0	0	0
OTU000841	257	1	1	1	0	0	0	0	0	0	0	1	0	0	0	1	0	0	1	8	0	0	1	0	0	0	0	0	1	0	0	0	0	0	0	0	0	0	0	3	0	0	0	5	2	0	0	0	9
OTU000935	257	0	0	7	1	0	0	0	0	0	0	0	0	1	0	0	0	3	1	1	0	1	1	0	2	4	0	0	0	0	0	1	0	0	0	0	0	0	0	0	0	0	0	0	0	0	0	1	0
OTU001157	257	0	0	0	0	0	0	1	0	0	0	0	0	0	0	0	0	0	0	0	0	0	0	0	0	0	0	0	0	0	0	0	0	0	0	0	0	0	0	0	0	0	0	0	0	0	0	0	0
OTU000867	256	1	2	0	0	0	0	0	0	0	1	1	0	1	0	0	1	2	0	3	0	2	1	0	0	1	0	0	0	3	6	0	0	7	1	0	2	0	1	0	0	0	1	0	3	0	0	4	0
OTU000906	256	0	1	0	0	0	1	0	0	1	1	0	3	1	3	1	0	0	8	2	0	0	0	3	0	1	0	0	2	0	0	0	0	0	2	0	1	1	0	0	16	0	0	0	0	0	1	0	0
OTU000871	255	2	0	0	0	0	0	0	0	4	0	0	0	0	0	3	0	0	0	0	1	0	0	0	1	2	0	0	1	0	2	0	1	2	0	0	2	2	1	2	0	7	0	3	0	6	0	6	0
OTU001276	255	0	0	0	0	0	0	0	0	0	0	0	0	0	0	0	0	0	0	0	0	0	0	0	0	0	0	0	0	0	0	0	0	0	0	0	0	0	0	0	0	0	0	0	0	0	0	0	0
OTU000595	254	0	4	7	9	0	0	0	0	0	0	0	3	0	0	0	0	1	1	0	0	0	4	2	0	0	0	0	1	0	0	0	0	0	0	0	2	0	1	0	3	8	0	3	0	0	1	5	1
OTU000856	254	0	0	0	1	0	0	0	0	0	3	3	0	0	0	0	9	0	0	0	0	0	0	7	0	0	0	0	0	2	0	0	0	0	0	0	1	0	0	0	0	0	0	0	0	0	0	2	0
OTU000864	254	1	0	0	2	3	0	1	4	0	0	0	3	3	0	1	0	0	0	0	1	0	1	2	0	0	0	6	0	0	0	1	1	1	1	2	1	0	0	0	1	0	1	0	4	0	0	1	0
OTU000972	254	1	0	0	0	23	0	0	0	0	0	1	0	0	1	2	2	0	0	0	0	20	0	0	0	0	0	0	0	0	0	0	0	0	0	0	4	0	0	0	0	0	0	0	0	0	0	0	6
OTU000699	253	0	0	0	0	1	0	0	0	0	0	0	2	0	0	0	0	0	0	0	0	0	0	18	0	0	0	0	3	9	0	10	4	0	0	0	0	0	0	0	0	0	0	0	5	0	0	0	6
OTU000796	253	0	0	1	0	0	0	0	1	0	1	0	4	0	0	0	1	6	0	0	0	0	0	0	0	0	18	0	0	0	0	1	0	0	0	0	0	0	0	0	9	2	0	0	0	0	3	0	0
OTU000842	253	0	0	0	0	1	0	1	2	8	0	1	0	3	1	0	2	0	4	2	0	1	0	1	3	0	0	1	1	0	2	0	0	0	0	1	2	0	1	0	0	0	0	0	0	0	0	10	1
OTU000329	252	0	0	18	0	0	10	0	0	0	0	0	0	0	0	1	0	1	0	0	0	6	0	5	0	0	0	1	0	0	0	0	0	0	0	0	0	0	1	0	0	0	0	0	0	0	0	0	0
OTU001023	252	0	0	0	1	0	0	1	1	0	0	0	1	0	0	0	0	0	0	0	0	3	1	0	0	0	0	0	0	0	1	0	0	2	0	0	0	0	0	2	0	0	3	0	0	0	0	34	0
OTU000853	251	0	0	0	0	0	0	0	0	3	0	0	4	2	0	3	0	0	4	2	0	2	0	0	0	0	0	0	4	0	0	4	0	0	0	1	0	0	0	1	3	0	0	0	0	0	1	0	0
OTU000803	250	0	0	25	0	1	0	0	0	0	0	0	4	1	0	0	0	0	0	0	2	0	0	0	0	0	0	0	0	5	0	1	0	0	0	0	0	0	2	0	0	1	9	0	0	1	7	1	0
OTU001179	250	0	0	0	0	0	0	0	0	0	0	0	0	1	0	7	33	0	0	0	0	0	0	21	6	0	0	0	0	0	0	0	0	0	0	0	2	0	0	0	0	0	0	0	0	0	0	0	0
OTU000836	248	1	0	0	1	0	1	1	0	0	0	1	0	0	0	0	6	0	0	0	0	0	0	0	0	0	0	1	0	0	0	0	0	1	0	0	3	0	5	0	1	1	0	6	0	0	0	0	0
OTU000902	248	0	0	0	0	0	2	0	0	0	0	0	0	0	0	0	0	0	0	2	1	0	0	0	0	1	0	0	0	0	0	0	0	0	2	1	0	0	0	0	0	0	0	0	0	0	0	0	4
OTU000941	248	0	0	8	0	0	0	0	0	0	0	1	1	0	2	0	0	0	2	0	0	6	1	0	0	0	0	1	0	0	3	0	0	0	0	0	0	0	0	0	1	0	4	1	1	0	0	0	0
OTU000781	247	0	0	0	0	0	7	0	2	0	0	0	2	1	0	0	0	12	0	2	0	1	0	0	0	1	0	0	0	0	0	0	0	0	0	0	0	0	0	0	4	0	2	1	2	0	3	1	0
OTU000996	247	0	0	0	0	0	0	0	0	0	0	0	0	0	0	0	0	0	0	0	0	0	0	0	0	0	0	0	0	0	0	0	0	0	0	0	2	0	0	0	0	0	0	1	0	0	0	0	0
OTU000898	246	4	0	0	0	0	1	0	2	0	2	2	0	2	1	2	0	3	0	0	0	6	7	0	0	0	1	1	0	0	0	1	0	2	0	0	5	1	1	3	0	1	0	4	2	0	2	4	0
OTU000916	246	0	0	0	0	4	2	0	0	0	2	5	0	0	15	0	0	1	0	0	0	0	0	0	25	2	0	0	0	0	0	0	0	0	0	0	0	0	0	0	0	0	0	0	0	0	0	0	0
OTU000858	244	3	0	11	0	0	0	0	0	0	5	4	0	0	0	1	0	1	0	3	0	0	0	1	0	1	0	1	1	2	0	0	0	1	0	0	0	0	0	7	0	0	1	0	4	0	0	0	1
OTU001024	244	1	0	0	0	7	0	0	1	0	0	0	0	3	0	0	0	0	0	3	0	1	0	0	0	0	0	10	0	0	0	0	20	0	0	0	0	0	1	0	0	0	0	0	0	0	1	0	0
OTU001018	243	0	0	0	0	5	0	0	0	0	2	0	0	0	0	0	0	0	0	23	0	1	0	1	0	0	0	12	0	1	0	0	19	0	0	0	3	0	1	0	0	0	0	0	0	0	1	1	0
OTU000377	242	0	0	0	0	0	0	0	0	0	0	141	1	0	0	0	0	0	0	0	0	0	1	0	0	0	0	0	0	0	0	0	0	0	0	0	0	0	0	0	0	1	0	0	0	1	0	0	0
OTU000742	241	0	0	0	0	0	0	0	0	0	0	0	0	0	0	0	0	0	2	0	0	0	0	0	0	0	0	0	0	0	0	0	0	0	0	0	0	0	0	0	0	0	0	0	0	0	0	0	0
OTU000921	241	2	0	3	0	0	0	1	1	0	1	0	0	0	0	0	0	0	0	0	0	0	0	1	0	0	0	0	0	0	0	0	0	3	0	0	2	1	1	10	0	1	0	0	0	0	0	0	0
OTU001122	241	0	0	0	0	0	0	0	0	0	0	1	0	0	0	0	0	0	0	0	3	0	0	1	0	0	1	16	0	0	0	42	0	0	0	0	0	0	42	0	0	0	0	0	0	0	0	0	0
OTU000689	239	0	0	0	0	0	0	6	0	2	0	0	2	3	0	0	0	4	1	0	0	0	1	0	0	0	0	0	1	0	4	1	0	1	0	0	0	1	0	0	0	0	5	0	0	0	2	1	1
OTU000933	239	0	0	1	2	0	3	1	1	0	0	0	3	1	3	0	0	3	5	7	0	2	0	0	0	0	0	0	3	0	0	0	0	0	1	0	0	0	0	3	8	1	0	2	0	0	2	0	0
OTU000949	239	0	0	0	0	1	0	0	0	0	0	0	5	1	0	0	0	0	0	0	0	0	0	0	0	1	0	0	0	0	0	1	0	0	0	0	0	0	0	0	0	0	0	0	1	0	0	0	12
OTU000790	238	0	0	0	2	0	1	0	0	0	3	0	0	1	0	0	0	3	0	0	0	1	0	0	0	2	0	0	0	0	0	0	0	0	1	2	0	0	0	0	2	0	0	0	0	0	11	0	0
OTU000845	238	0	0	0	0	1	0	2	0	8	0	1	0	4	0	0	0	1	0	2	1	0	0	0	3	0	1	2	2	2	0	0	0	0	1	0	0	0	0	0	0	0	0	0	0	1	0	6	0
OTU000821	237	0	0	3	0	0	0	0	0	3	0	0	0	0	0	2	0	0	0	0	0	0	1	0	1	0	1	2	0	2	0	0	2	4	1	0	1	1	3	0	0	0	0	0	0	0	5	2	0
OTU000920	237	0	0	0	0	2	0	0	0	0	0	0	0	2	0	0	37	0	0	0	0	2	0	0	0	0	0	2	0	0	0	0	0	0	0	0	0	0	0	2	0	0	0	0	0	0	2	0	0
OTU000156	236	0	0	0	0	0	0	0	0	0	0	0	0	0	0	0	0	0	33	0	0	0	0	0	0	0	0	0	0	1	0	0	0	0	0	0	0	0	0	0	0	0	0	0	0	0	0	0	0
OTU000986	236	0	3	0	5	4	1	0	0	0	1	0	0	1	2	2	0	0	0	0	0	0	1	2	0	0	0	1	0	0	0	0	0	0	0	0	5	7	0	0	2	0	0	0	0	0	1	0	0
OTU000888	235	0	0	0	0	3	0	0	0	6	2	1	0	9	0	0	1	6	0	0	0	1	7	0	0	0	11	4	0	5	0	0	1	0	1	0	1	2	1	0	1	0	0	0	0	1	4	2	0
OTU000652	233	0	0	0	0	0	0	0	0	0	0	0	0	0	0	0	0	0	0	0	1	0	0	0	0	0	0	0	1	1	0	0	0	0	0	0	0	0	0	0	0	0	0	0	0	0	0	0	0
OTU000827	231	0	0	0	0	1	0	0	0	4	0	0	1	3	0	0	0	0	0	2	0	0	0	5	0	1	0	1	12	0	1	0	0	0	0	4	0	0	0	0	0	0	10	0	5	0	0	0	5
OTU000892	231	1	0	0	0	0	0	0	12	0	0	0	1	0	1	0	1	0	0	0	1	0	0	0	0	0	0	2	0	1	0	1	3	0	0	4	0	0	0	0	3	2	3	0	0	0	0	0	0
OTU001042	231	0	0	0	0	0	0	0	0	0	0	0	2	0	0	0	0	0	0	0	0	0	0	2	0	0	1	0	0	20	0	0	0	0	0	0	5	0	0	0	0	0	0	0	0	0	0	0	0
OTU001264	231	1	0	0	0	1	0	0	0	0	0	0	0	0	0	0	0	0	0	0	0	0	0	0	0	0	0	0	0	0	0	1	1	1	1	1	0	0	0	0	0	0	0	0	0	0	0	0	0
OTU000737	230	3	15	7	2	0	0	0	0	0	0	0	2	1	0	0	0	0	0	0	0	0	0	0	0	0	3	0	0	1	1	0	1	4	3	7	0	0	3	0	0	1	0	2	1	0	2	0	1
OTU000815	230	3	0	0	0	1	0	4	5	0	2	0	0	2	0	0	0	0	0	3	0	2	0	0	0	0	2	0	0	1	0	0	9	0	0	0	1	1	0	2	0	2	0	0	0	0	1	5	0
OTU000903	230	3	2	1	0	1	0	2	3	0	0	3	0	0	0	3	1	0	4	0	0	0	0	1	0	1	0	0	0	3	2	0	2	0	0	0	0	3	0	4	0	2	2	0	0	1	0	1	0
OTU000760	229	0	0	0	0	0	0	0	13	0	5	0	0	0	0	0	0	0	0	0	0	0	0	1	0	0	0	1	0	0	0	0	0	0	0	0	0	0	0	14	0	0	0	0	1	0	0	0	0
OTU000763	229	4	0	1	9	0	4	0	0	0	0	5	0	0	8	9	1	1	10	2	0	0	0	3	7	0	0	1	0	2	0	0	0	0	0	1	0	0	1	0	1	1	0	0	1	0	0	0	0
OTU000678	228	0	0	0	0	0	0	0	0	0	12	0	0	0	0	0	0	0	0	5	0	0	0	0	1	0	0	0	0	0	0	0	0	0	0	0	0	0	0	0	3	0	0	0	0	0	0	0	0
OTU000692	228	0	0	0	0	3	5	0	2	3	0	0	0	0	6	0	1	3	0	1	0	2	0	5	2	0	0	3	0	0	0	0	0	0	0	0	0	0	3	0	0	0	3	0	0	0	3	0	0
OTU001147	228	0	0	0	0	0	0	0	0	0	1	0	0	0	0	0	0	0	0	0	3	0	0	0	0	0	0	0	0	2	0	0	0	0	0	0	0	0	0	0	0	0	0	0	0	0	8	0	0
OTU000852	227	1	0	0	0	0	15	0	0	2	0	0	0	5	0	0	1	1	0	0	0	0	0	0	0	0	3	0	0	3	0	0	0	3	0	0	1	0	2	0	0	0	0	0	0	0	0	6	2
OTU000849	226	5	0	27	0	0	1	0	0	0	0	0	0	0	0	0	0	0	1	0	3	0	1	1	0	0	0	0	0	0	0	1	0	0	0	0	0	0	0	0	0	0	3	0	0	0	0	0	0
OTU000909	226	5	1	3	30	2	0	1	0	4	2	0	0	2	1	3	0	0	0	1	0	0	2	1	0	1	0	0	1	0	4	3	3	0	0	0	2	0	0	0	0	0	0	0	2	0	0	0	3
OTU000786	224	0	4	5	5	1	0	1	0	0	0	0	2	0	1	1	0	0	2	0	0	0	0	1	2	0	0	5	7	0	0	2	0	1	2	0	0	1	0	2	0	10	1	0	0	0	0	2	0
OTU000840	224	1	0	0	0	3	0	0	3	0	0	0	3	0	0	1	1	0	0	0	1	0	1	1	2	1	0	1	1	0	4	0	0	3	0	2	0	0	0	0	0	5	0	0	0	0	0	1	0
OTU000932	224	0	0	0	0	4	0	0	0	1	8	0	0	0	2	0	0	0	0	10	0	0	0	1	0	0	0	1	0	3	0	0	0	0	0	0	0	0	3	1	0	1	0	0	1	0	2	0	0
OTU000792	223	0	0	0	0	3	0	0	0	4	2	0	0	2	0	2	0	1	1	6	0	0	0	0	4	0	0	3	0	0	0	0	1	0	1	0	4	1	0	0	0	0	0	0	0	0	0	3	0
OTU001096	223	0	0	0	0	3	0	0	0	1	0	0	0	0	0	0	0	0	0	0	3	0	0	0	0	0	0	0	0	3	0	0	3	0	0	3	0	0	0	0	0	0	0	0	0	0	0	0	3
OTU000405	222	0	0	0	0	0	0	0	0	0	0	0	0	0	0	0	0	0	0	0	0	0	0	0	0	0	0	0	12	0	0	0	0	0	0	0	0	0	0	0	0	0	0	0	0	0	0	1	0
OTU000947	222	0	0	0	0	0	1	0	0	2	0	0	0	23	2	0	0	4	0	6	0	1	0	0	0	0	0	0	0	0	0	0	0	0	0	1	0	0	0	0	4	0	0	0	0	0	1	2	0
OTU001035	222	0	0	0	0	6	0	0	0	0	0	0	0	2	0	2	0	0	0	4	0	1	0	0	0	0	5	21	0	2	0	0	0	0	0	0	0	0	3	0	0	0	0	0	0	0	1	2	0
OTU000908	221	4	0	27	0	0	0	0	0	0	0	0	1	0	0	2	0	0	0	3	0	0	0	4	0	0	0	4	1	0	0	0	0	1	0	0	0	0	0	3	0	0	0	0	1	0	0	0	1
OTU001390	221	0	0	0	0	0	1	0	0	0	0	0	0	0	0	0	0	0	0	0	0	0	0	0	0	0	0	0	0	0	0	0	0	0	0	0	0	0	216	0	0	0	0	0	1	0	0	1	1
OTU000834	220	0	0	0	1	0	0	3	8	1	0	5	0	0	0	0	0	0	0	0	0	0	0	0	0	0	2	0	0	0	0	0	0	0	0	3	0	0	2	0	0	1	0	1	0	0	0	0	0
OTU001156	220	0	0	0	0	0	0	0	0	0	1	0	0	0	0	0	0	0	0	0	0	1	0	0	0	0	0	0	0	0	0	0	0	0	0	0	0	0	0	0	0	0	0	0	0	0	0	0	0
OTU000911	219	0	0	0	0	0	18	0	0	0	0	1	0	0	0	0	13	0	0	0	0	0	0	0	0	0	0	0	0	0	0	0	0	0	0	0	0	0	5	1	0	0	71	0	0	0	0	0	0
OTU000819	218	0	0	1	1	0	0	0	2	0	0	3	13	0	2	0	1	0	0	0	1	0	0	0	0	0	0	0	0	0	1	0	1	0	1	0	0	0	0	0	0	0	7	5	0	1	0	1	0
OTU000805	217	0	0	0	0	0	0	0	0	0	2	0	0	4	0	0	0	1	0	0	0	0	0	0	0	0	0	0	2	0	0	0	0	0	2	2	0	0	0	0	4	0	0	0	0	0	20	0	0
OTU000861	217	0	1	0	0	0	1	0	0	0	0	0	0	3	0	1	0	2	0	2	0	1	0	0	0	0	0	0	0	0	0	0	0	0	2	2	0	0	0	0	2	0	0	0	0	1	0	0	3
OTU001045	217	1	13	1	0	5	0	0	0	5	0	0	0	2	0	1	0	0	3	0	0	0	0	1	0	0	0	0	2	0	0	0	0	0	9	0	0	0	0	0	0	0	7	0	4	0	0	0	4
OTU000886	216	0	0	0	0	0	3	0	0	3	0	2	1	1	0	1	0	0	2	0	0	1	0	0	0	0	0	0	4	0	6	0	0	0	3	1	0	0	0	0	3	0	1	0	0	0	2	0	0
OTU000976	216	0	0	0	0	0	3	0	0	2	0	0	0	4	1	0	1	2	0	6	0	0	0	1	0	0	0	0	1	0	0	0	0	0	0	2	0	1	0	0	1	1	2	0	1	0	1	0	2
OTU000987	216	5	0	0	0	9	0	0	1	1	1	0	0	0	0	2	0	0	1	0	2	2	0	0	1	0	1	10	0	9	0	0	3	0	0	0	0	4	0	5	3	3	3	0	0	0	0	0	1
OTU000646	214	1	0	4	0	0	0	0	6	0	1	0	1	0	0	0	0	4	0	0	0	0	0	0	0	0	0	0	0	0	0	0	0	0	0	0	0	0	1	0	0	0	0	0	0	0	0	0	0
OTU000865	214	0	0	0	0	1	0	1	0	0	0	8	0	0	0	0	1	0	0	0	0	0	0	0	0	0	0	1	0	0	1	0	0	0	0	0	0	0	1	0	0	0	0	0	0	1	0	0	0
OTU000881	214	0	0	0	1	0	0	0	0	1	0	0	2	0	0	0	0	1	0	0	4	0	0	0	0	1	0	0	0	0	0	0	0	0	0	0	0	6	2	0	0	1	0	0	0	2	0	0	0
OTU001032	212	0	0	0	0	3	0	0	9	0	0	0	0	0	3	0	1	0	0	0	0	0	0	0	0	0	1	0	0	2	0	0	0	0	0	0	1	1	0	1	1	3	0	0	0	0	0	0	1
OTU001037	212	0	1	0	0	3	0	0	0	1	2	1	0	0	1	0	3	0	0	0	0	0	0	0	0	0	0	0	0	1	0	0	4	0	0	0	0	0	0	1	3	0	0	2	0	0	0	0	0
OTU000622	211	0	0	0	0	0	0	0	0	0	0	0	0	0	0	0	0	0	0	0	0	0	0	0	0	0	0	0	0	2	0	1	0	0	0	0	0	0	0	0	0	0	1	7	0	0	0	0	2
OTU000934	211	5	0	0	0	0	2	0	0	4	0	0	0	0	0	1	0	0	0	0	0	1	2	4	0	0	0	1	0	0	0	0	0	0	0	0	1	4	0	0	0	0	0	0	0	0	0	0	0
OTU000514	210	1	2	0	1	4	0	0	0	0	0	0	0	0	0	0	0	0	0	0	0	0	0	0	0	0	0	0	0	0	3	3	1	6	1	1	6	3	0	0	0	0	0	0	0	0	0	0	0
OTU000775	209	3	1	0	0	0	2	1	0	0	0	0	1	3	0	2	0	0	0	1	2	0	0	1	0	2	0	0	0	0	1	2	5	2	0	0	1	0	0	1	0	5	0	0	0	12	0	0	0
OTU000804	209	0	0	0	0	0	0	0	0	0	0	2	0	0	0	0	1	0	0	0	1	0	0	0	0	0	0	0	0	2	2	0	2	1	0	1	0	0	0	0	0	0	1	0	0	0	5	0	0
OTU000866	209	0	0	0	0	0	0	2	0	1	0	0	0	0	0	0	0	1	0	1	0	1	0	0	0	1	0	1	1	0	0	0	0	0	1	0	0	0	0	0	0	4	1	1	0	0	1	0	2
OTU000857	208	2	0	0	0	2	1	0	0	4	0	0	0	1	1	0	1	0	0	0	0	6	1	0	4	0	1	4	2	1	0	0	0	1	2	0	1	1	0	1	1	0	1	1	1	0	2	1	0
OTU001083	208	0	0	0	0	2	0	0	2	0	0	3	0	0	1	0	1	0	0	2	0	0	0	0	0	0	0	0	0	5	0	2	0	2	0	0	0	7	0	0	1	1	0	0	0	0	1	0	8
OTU001145	208	1	0	0	0	4	3	0	0	0	0	0	0	14	0	0	0	0	0	1	0	1	4	0	0	0	0	3	0	2	0	2	0	0	0	0	5	0	0	0	1	0	0	0	0	0	8	0	0
OTU001020	206	0	0	0	0	1	1	0	0	0	0	0	0	2	0	0	0	0	0	4	0	3	0	0	0	0	0	0	0	0	0	1	0	0	0	0	15	0	1	0	1	0	0	0	1	0	2	0	0
OTU000879	205	0	0	0	0	0	0	0	0	1	0	0	0	0	0	0	1	0	0	0	0	4	0	0	0	0	0	0	0	1	0	0	1	0	0	0	2	0	0	0	0	0	0	0	0	0	0	0	0
OTU000955	205	2	0	0	0	0	0	1	1	3	1	3	0	0	0	0	0	1	0	0	0	0	3	1	0	0	0	0	0	0	0	5	3	0	0	6	1	3	0	3	0	3	0	2	0	2	0	2	0
OTU000807	204	0	0	0	2	0	15	0	0	0	0	0	0	0	1	0	16	0	0	0	0	0	0	0	0	0	1	3	0	0	0	0	0	0	0	0	2	0	0	0	0	0	0	0	0	0	0	0	4
OTU001010	204	0	0	0	0	0	0	0	0	0	0	0	0	1	0	0	0	0	0	7	0	0	0	15	0	0	0	0	0	0	0	0	0	29	0	0	0	0	0	0	0	0	0	0	0	0	0	0	2
OTU001178	202	0	0	0	0	0	0	2	0	0	0	0	0	0	0	0	0	0	0	0	0	0	0	0	0	0	0	0	0	0	0	0	0	0	0	0	0	0	0	0	2	0	1	0	1	1	0	0	1
OTU000675	200	0	0	0	0	0	0	0	0	0	0	0	0	1	0	0	0	0	0	0	0	0	0	0	0	0	0	0	0	0	0	0	0	0	0	0	0	0	0	0	0	0	0	0	0	0	0	0	0
OTU000782	199	1	0	0	0	0	0	1	0	0	0	0	6	0	0	0	0	0	1	1	0	0	0	0	0	0	1	0	0	0	2	0	0	0	0	2	0	0	0	0	1	1	2	0	0	0	0	0	0
OTU000884	199	2	0	0	0	1	0	0	0	3	0	0	0	5	0	0	2	1	0	0	0	0	11	3	0	0	7	0	0	7	0	0	3	0	0	0	0	0	0	0	1	0	0	0	0	0	0	0	0
OTU000999	199	1	1	1	3	0	0	0	0	0	5	2	0	0	10	0	0	0	0	1	0	0	3	2	1	0	0	1	0	0	0	2	0	0	1	1	0	5	1	0	1	0	0	2	1	0	0	1	0
OTU000739	198	0	0	0	1	0	0	0	0	1	0	3	0	3	0	0	0	0	0	0	0	0	0	0	0	0	0	0	0	1	0	0	0	0	0	1	0	0	0	0	0	0	0	0	0	0	0	0	0
OTU000964	198	5	0	0	0	3	1	0	0	1	1	0	0	2	1	0	0	8	0	0	0	0	5	0	2	0	5	0	0	2	0	0	1	0	1	0	0	8	0	0	0	0	0	0	0	0	3	0	0
OTU001328	198	0	0	0	0	0	0	0	0	0	0	0	0	0	0	0	0	0	0	0	0	0	0	0	0	0	0	0	0	0	0	0	0	0	0	0	0	0	0	0	0	0	0	0	0	0	0	0	0
OTU000963	197	2	0	2	1	1	0	1	1	0	1	0	0	0	0	0	0	0	0	0	0	1	0	2	0	0	6	0	2	1	0	1	0	2	1	0	0	1	0	0	2	0	0	6	4	0	0	0	0
OTU001070	197	0	0	0	0	2	17	0	0	0	0	0	0	1	0	0	0	0	0	1	0	2	0	0	2	1	0	0	0	0	0	0	0	0	0	0	0	0	0	0	0	0	0	0	0	0	1	0	0
OTU000843	196	0	1	0	2	1	0	0	0	0	0	5	1	0	0	0	0	0	0	0	0	1	2	0	0	1	0	0	0	0	1	0	0	0	0	0	0	1	0	0	0	0	4	0	0	0	0	0	0
OTU000854	196	0	0	4	2	0	0	0	0	0	0	2	1	0	0	2	0	0	0	0	0	1	0	0	0	0	0	0	1	0	0	4	0	0	1	0	0	1	0	0	0	0	4	0	0	0	1	0	0
OTU001165	196	0	0	0	0	3	4	0	0	0	0	0	0	3	0	0	3	0	0	0	0	0	2	0	0	0	0	0	0	0	0	0	0	0	0	0	0	0	0	0	0	0	0	0	0	0	0	0	0
OTU000383	195	0	0	0	0	0	0	0	0	0	0	0	0	0	0	0	0	0	0	0	0	0	0	0	0	0	0	0	3	2	0	0	0	0	0	0	0	0	0	0	0	0	0	0	0	0	0	0	0
OTU000978	195	0	0	6	4	2	1	0	2	0	0	1	0	0	0	0	0	1	0	1	0	0	1	1	0	0	1	1	0	2	1	4	0	0	0	2	1	0	3	0	0	0	0	1	2	0	0	1	0
OTU000869	194	3	0	11	0	0	0	2	0	0	1	9	0	0	0	1	0	0	1	0	0	0	2	0	0	1	0	3	0	1	0	0	0	0	1	0	0	0	0	1	0	0	2	0	6	0	1	0	2
OTU000926	194	0	0	0	0	0	1	0	1	3	0	0	0	0	0	2	0	0	0	1	0	0	0	0	0	0	0	1	0	0	0	3	0	0	0	1	0	0	0	2	0	0	0	6	0	0	0	0	1
OTU000764	193	0	0	1	0	0	0	1	0	0	0	2	1	0	1	0	0	0	0	0	0	0	0	0	0	0	0	0	1	1	0	0	0	0	0	0	0	0	0	0	0	0	2	0	0	2	0	0	0
OTU000951	193	1	0	0	0	0	2	0	0	0	0	0	1	0	0	0	0	4	0	0	0	4	0	0	0	0	0	0	0	0	0	0	0	0	0	0	1	0	0	0	4	0	0	0	0	0	0	0	1
OTU001030	193	0	0	2	0	0	0	0	1	0	0	0	0	0	1	3	0	0	0	0	0	0	0	0	0	0	0	1	0	0	1	0	0	1	0	2	0	5	0	0	0	4	0	2	0	0	0	0	0
OTU001153	193	0	0	0	0	0	2	0	0	0	0	0	0	10	0	0	0	0	0	0	0	0	0	0	0	0	0	1	0	0	0	0	2	0	0	0	1	0	0	0	0	2	0	0	2	0	0	2	0
OTU000940	192	0	0	0	0	0	0	0	0	0	0	0	0	0	0	16	1	0	0	0	0	0	0	0	0	0	1	0	0	0	0	0	0	4	0	3	0	0	3	0	0	0	0	0	4	0	0	0	0
OTU000835	191	0	0	0	0	0	0	0	4	0	0	0	0	0	0	6	0	0	0	0	0	0	3	0	0	0	0	3	0	0	0	0	0	0	0	0	0	0	8	0	2	0	2	18	0	0	1	0	0
OTU000883	191	0	2	1	10	0	1	0	1	0	0	4	0	0	0	0	0	1	0	0	0	0	0	0	0	0	0	2	1	1	0	1	0	0	2	0	2	0	0	1	0	1	0	0	2	0	0	5	0
OTU001313	191	0	0	0	0	0	0	0	0	0	0	0	0	0	0	0	0	0	0	0	0	0	0	0	0	0	0	0	0	0	0	0	0	0	0	0	0	0	0	0	0	0	0	0	0	0	0	0	0
OTU000983	190	1	0	0	1	0	0	0	0	1	0	0	0	0	0	0	0	0	0	1	0	0	2	1	0	0	0	0	0	2	0	0	0	0	2	0	0	11	0	5	0	0	0	0	0	0	0	0	0
OTU001062	190	0	0	0	0	0	0	0	0	0	0	0	0	0	0	0	0	0	0	0	0	0	0	0	0	0	0	0	0	0	0	0	0	0	0	0	0	0	0	0	0	0	0	0	0	0	0	0	0
OTU001080	190	0	0	0	0	8	0	0	0	1	1	0	0	4	0	0	1	18	0	0	0	0	5	0	5	0	0	0	0	0	1	0	0	0	0	0	0	4	0	0	0	0	0	0	0	0	0	6	0
OTU000443	189	4	0	0	0	0	0	0	0	0	0	0	0	0	0	1	0	0	0	0	0	1	0	0	1	0	0	0	0	0	0	0	2	0	0	0	0	0	0	0	0	0	1	0	0	0	0	1	0
OTU000496	189	0	0	0	0	0	0	0	0	0	0	0	0	0	0	0	0	0	0	1	0	7	0	0	2	11	0	0	0	2	0	0	2	0	0	2	0	0	0	0	0	0	0	0	0	1	0	0	0
OTU000957	189	0	0	0	0	1	0	0	0	0	0	0	0	0	0	1	0	0	0	0	0	0	0	13	0	0	0	0	2	19	0	22	0	1	0	0	0	0	0	0	0	0	0	0	9	0	0	0	10
OTU000977	189	9	0	0	0	2	0	0	0	1	0	0	0	0	1	4	10	0	1	0	0	0	0	4	0	0	0	1	0	0	0	0	0	0	0	0	0	0	0	5	6	0	1	0	0	0	1	0	0
OTU001029	189	0	0	1	0	3	0	0	0	1	4	2	0	0	3	0	0	0	0	0	1	0	0	0	0	0	0	0	0	0	0	0	2	0	0	4	0	0	0	0	1	2	0	0	0	0	0	0	0
OTU001086	188	0	2	0	0	3	4	3	0	0	0	0	2	0	0	2	0	1	0	1	0	0	0	2	0	0	0	0	0	7	0	0	0	0	1	0	0	0	1	0	0	0	0	0	0	1	0	0	2
OTU000985	187	6	0	0	0	0	0	0	6	0	1	1	0	0	0	0	0	0	0	0	0	0	0	1	0	0	1	4	2	0	0	1	0	0	0	0	0	0	1	1	0	1	3	0	1	0	0	1	0
OTU001085	185	0	1	4	3	0	0	0	0	2	0	1	0	0	0	2	0	4	0	0	0	0	2	0	0	0	4	2	0	1	3	1	3	0	0	3	1	0	0	0	3	3	0	0	5	0	1	4	0
OTU001100	185	0	0	0	0	0	5	0	0	1	0	2	0	2	0	6	0	2	1	2	0	13	3	0	0	0	0	0	0	2	0	0	0	0	0	0	0	0	3	0	0	0	0	0	0	0	0	0	0
OTU001291	185	0	0	0	0	0	0	0	0	0	0	0	0	0	0	0	0	0	0	0	0	0	0	0	0	0	1	2	0	0	0	0	0	0	0	0	0	0	8	2	1	0	0	28	0	2	0	0	1
OTU000774	184	0	0	1	20	0	1	0	0	1	2	5	0	0	0	0	0	1	0	0	0	0	8	0	2	0	2	1	0	2	6	2	0	1	5	0	0	0	0	3	2	0	0	1	0	0	0	0	0
OTU001068	184	0	0	2	0	0	0	0	1	1	2	3	0	0	2	0	0	0	0	0	1	0	0	0	0	0	1	0	1	0	0	3	0	2	0	2	0	2	2	0	2	0	2	0	1	0	0	0	1
OTU000715	183	0	1	0	0	0	0	0	0	0	0	0	0	0	3	1	0	0	0	0	0	1	0	1	1	1	0	1	0	0	2	0	0	4	1	0	2	3	0	1	0	9	1	0	0	0	0	6	1
OTU000831	183	0	0	0	0	0	0	0	0	2	0	0	0	2	0	0	0	0	0	1	0	0	0	0	0	0	0	0	0	0	0	0	0	0	0	0	0	0	0	0	0	0	0	0	0	1	0	0	0
OTU000939	183	0	0	0	0	0	0	1	1	2	0	1	3	0	0	1	2	0	0	2	1	0	0	0	0	0	1	8	0	0	0	0	0	0	0	0	0	0	7	11	0	0	0	0	0	1	0	1	0
OTU000991	183	2	0	0	1	0	0	0	0	0	0	0	2	0	0	3	0	2	0	0	0	12	0	0	0	0	1	0	0	0	0	0	0	34	2	0	1	0	0	0	15	0	0	0	0	0	0	0	0
OTU001212	183	1	0	2	0	0	0	0	0	1	0	0	1	0	3	0	0	0	0	2	0	3	1	0	0	1	0	6	0	0	0	0	0	1	0	1	0	0	0	0	0	0	0	0	0	0	1	0	1
OTU000968	181	0	0	0	0	0	0	0	3	0	0	2	0	0	0	0	0	0	0	0	1	0	0	0	0	0	0	5	0	0	0	0	0	0	0	0	0	0	4	5	0	0	0	0	0	0	0	0	0
OTU001211	181	0	0	0	0	0	0	0	0	0	1	0	0	0	0	0	0	0	0	0	1	13	0	0	0	0	0	0	0	0	0	0	0	0	0	0	0	0	1	0	0	0	0	0	0	0	0	0	0
OTU000588	180	0	0	0	0	0	0	0	0	0	0	0	0	0	0	0	0	0	0	4	2	0	1	0	0	1	0	0	0	1	0	0	0	0	0	0	0	0	0	0	0	0	2	0	1	2	0	0	0
OTU000611	180	0	0	0	0	0	0	0	0	0	0	0	0	0	0	0	0	0	0	0	0	0	0	0	0	0	0	0	0	0	0	0	0	0	0	0	0	0	0	0	0	0	0	0	0	0	0	0	0
OTU000752	180	1	0	0	0	0	1	8	0	0	0	5	7	0	0	1	0	0	0	0	0	0	1	0	1	1	0	0	0	2	1	0	0	0	0	0	0	0	0	0	0	12	0	0	0	1	0	1	1
OTU000979	180	0	0	0	0	0	4	3	2	0	0	0	3	0	0	1	0	1	4	1	0	1	1	1	0	0	0	0	5	0	0	0	0	0	0	0	0	0	0	0	1	0	0	0	0	0	0	1	0
OTU000998	180	1	0	0	0	2	2	0	0	0	3	0	0	4	0	1	0	0	1	0	0	0	2	0	0	0	0	2	0	4	0	1	2	2	0	2	2	0	2	0	3	2	0	0	0	0	2	0	9
OTU001040	180	2	1	0	0	0	0	0	0	0	0	0	0	0	0	0	0	0	0	0	0	0	0	0	1	0	0	0	0	0	0	0	0	1	0	0	0	0	0	0	0	0	0	6	0	0	0	0	0
OTU001143	180	0	0	0	0	0	5	0	0	0	0	0	0	3	0	1	0	2	7	2	0	16	0	0	0	0	0	0	1	2	0	0	0	0	0	0	0	0	0	0	3	0	0	0	0	0	0	0	0
OTU001027	179	0	0	0	0	0	0	1	0	0	0	0	2	1	0	1	0	1	0	4	0	0	0	0	0	1	0	0	0	0	0	0	0	0	0	0	0	0	1	0	0	3	0	0	1	0	0	0	1
OTU001039	179	0	0	0	0	1	0	0	0	0	2	0	0	0	0	1	0	0	0	0	0	0	3	0	0	0	9	10	0	2	0	0	0	0	0	0	0	1	2	0	0	0	0	0	1	0	0	5	0
OTU000954	178	0	0	3	1	0	0	3	0	0	1	0	0	0	0	1	0	0	0	0	3	0	0	0	3	0	0	0	0	0	2	0	0	0	0	6	1	0	0	6	0	0	3	0	0	0	0	0	0
OTU001011	178	0	7	8	2	0	0	0	0	0	0	0	4	0	0	2	0	0	0	0	0	0	3	1	1	0	0	1	2	0	0	0	0	1	0	0	0	0	4	0	2	5	0	0	0	0	1	1	0
OTU001058	178	0	0	1	0	0	0	0	0	0	1	2	0	0	0	0	1	0	0	0	0	0	1	4	1	0	0	0	1	0	0	1	0	1	0	0	3	5	1	1	1	0	0	1	2	0	0	0	0
OTU001104	178	5	0	0	2	1	4	0	1	0	0	1	0	0	3	1	2	0	3	0	0	1	2	1	0	1	0	1	0	0	0	0	0	0	0	0	0	0	0	0	2	1	1	0	0	0	0	0	2
OTU001478	178	0	0	0	0	0	10	0	0	0	0	0	0	0	0	0	0	0	0	0	0	0	0	0	0	0	0	0	0	0	0	0	0	0	0	0	0	0	0	0	0	0	0	0	0	0	0	0	0
OTU000982	177	8	1	0	2	5	0	0	0	0	0	0	0	0	1	1	0	0	0	0	0	0	4	0	0	0	1	0	4	1	2	0	2	1	0	0	6	1	0	0	0	0	1	1	0	0	0	0	1
OTU000995	176	0	0	3	23	0	0	0	1	0	2	1	1	0	0	0	1	0	0	0	0	0	0	0	0	0	0	0	0	0	0	5	0	4	2	0	1	3	0	0	0	0	0	2	0	0	0	2	0
OTU001014	176	0	0	3	2	2	0	0	0	0	0	0	0	0	0	0	0	0	3	1	1	2	2	2	0	0	0	0	0	0	0	3	1	1	1	0	4	1	0	2	0	0	0	2	0	0	0	2	0
OTU001056	176	0	1	0	0	10	6	0	0	4	0	0	0	5	0	0	0	0	0	0	0	6	0	0	0	0	0	0	0	1	0	0	0	0	0	0	10	0	2	0	0	0	0	0	0	1	0	0	0
OTU001112	176	0	1	3	21	0	0	2	0	0	0	0	0	0	0	0	0	2	0	0	0	0	1	1	0	0	0	0	0	0	1	4	0	2	0	3	0	3	1	1	0	0	1	4	0	0	0	0	0
OTU001429	176	0	0	0	0	0	0	0	0	0	0	0	0	0	0	0	0	0	0	4	0	0	0	0	0	0	0	0	0	0	0	0	0	0	0	0	0	0	0	1	0	0	0	0	0	0	0	0	3
OTU000893	175	0	0	0	0	0	0	0	5	0	0	0	1	0	0	0	0	0	0	0	0	0	0	0	0	0	0	0	0	0	0	1	0	0	0	0	0	0	0	4	0	0	0	0	0	61	0	0	0
OTU000961	175	0	0	0	0	0	0	0	0	0	0	0	0	0	0	0	0	0	0	0	0	0	0	0	0	0	0	0	0	0	0	0	0	0	0	0	0	0	0	0	0	0	0	0	0	0	0	0	0
OTU001031	175	1	0	0	0	0	0	0	0	0	1	0	0	0	1	1	0	5	0	0	0	1	2	0	1	0	4	3	0	2	0	0	0	0	0	0	0	0	1	5	0	0	1	0	0	0	2	0	0
OTU001119	175	0	0	0	0	5	0	0	6	2	0	5	0	0	3	0	1	0	0	0	0	0	0	0	0	0	0	0	0	0	0	1	4	0	0	0	1	3	0	0	2	0	0	0	0	0	3	0	0
OTU000956	174	6	0	0	1	0	0	0	1	3	1	2	0	0	0	0	0	2	0	1	0	2	0	2	0	0	0	0	0	0	2	3	0	0	0	0	2	1	0	0	0	0	0	3	4	1	0	0	0
OTU001480	174	0	0	0	0	0	0	0	0	0	0	0	0	0	0	0	0	0	0	0	0	0	0	0	0	0	0	0	0	0	0	0	0	0	0	0	0	0	0	0	0	0	0	0	0	0	0	0	0
OTU001091	173	0	0	0	0	0	0	0	0	0	0	2	0	0	0	0	0	0	0	0	0	0	0	0	0	0	0	2	0	0	0	7	0	0	0	0	0	0	0	2	0	0	0	3	0	2	0	0	0
OTU001131	173	0	0	0	0	0	0	0	2	0	0	0	0	0	0	0	0	0	0	0	1	0	0	0	1	0	0	0	1	0	0	0	0	0	0	0	0	0	0	0	0	0	0	0	0	0	0	0	0
OTU000944	172	0	0	0	0	0	2	0	0	0	1	0	2	3	0	0	0	0	1	0	0	13	0	0	0	2	0	0	0	0	0	0	0	0	0	0	0	0	0	0	0	0	0	0	0	0	0	0	0
OTU000780	171	0	0	0	0	0	0	0	0	0	0	0	0	0	4	0	0	0	0	0	0	0	0	0	0	0	0	0	0	0	0	0	0	0	0	0	0	0	23	0	0	0	1	0	0	0	0	0	0
OTU000847	171	1	0	0	0	0	0	0	3	0	0	0	0	0	0	2	0	0	0	0	0	0	1	1	0	0	0	0	0	0	0	0	0	0	0	0	0	0	15	0	0	0	1	8	0	0	0	0	0
OTU001078	171	0	0	0	0	0	0	0	0	5	0	0	0	2	0	3	0	1	0	0	0	4	0	0	1	0	0	1	0	0	0	1	2	3	0	2	3	1	2	0	0	2	0	0	0	7	0	6	0
OTU001231	171	0	0	0	0	0	0	0	0	0	0	0	0	0	0	0	0	0	0	0	0	0	3	1	0	0	0	1	0	0	0	0	0	0	0	0	0	0	0	0	0	0	0	0	0	0	0	0	0
OTU001094	170	0	0	0	1	12	10	0	0	0	0	0	0	8	0	0	3	0	0	2	0	22	0	0	0	0	0	2	0	0	0	0	0	0	0	0	0	0	0	0	0	0	0	0	0	0	0	0	0
OTU001217	170	0	0	0	0	0	0	0	5	0	0	0	0	0	0	0	0	0	0	0	0	0	0	0	0	0	0	0	0	0	0	0	0	0	0	0	0	0	158	0	0	0	0	0	0	1	0	1	1
OTU001336	170	0	0	0	0	0	0	1	0	0	0	0	3	0	0	0	0	0	4	1	0	0	0	2	0	0	0	0	0	0	0	0	0	0	0	3	0	0	0	1	1	1	0	0	1	0	0	0	2
OTU001043	168	1	0	5	4	2	1	3	0	0	0	0	1	0	1	0	0	1	0	0	1	0	1	0	0	0	6	2	0	0	0	2	0	1	0	1	0	1	2	1	1	1	4	2	0	0	0	0	0
OTU000943	167	0	1	2	2	1	0	0	0	0	0	4	0	0	0	0	0	0	0	1	0	1	0	0	0	0	0	1	0	0	1	2	0	2	4	6	0	0	0	0	0	0	1	0	0	0	0	0	0
OTU000953	167	0	0	0	0	1	0	0	0	0	0	4	0	3	0	0	0	0	0	0	0	0	0	0	0	0	0	0	0	2	0	0	0	1	0	1	0	0	0	0	0	0	0	0	0	0	0	0	0
OTU001046	167	0	0	2	0	1	0	1	0	0	0	2	3	0	0	1	0	0	0	0	0	0	1	1	0	0	3	0	0	0	0	0	0	2	0	0	1	2	0	0	0	2	2	0	1	0	0	0	0
OTU001087	167	0	0	0	1	1	0	4	1	0	0	1	0	0	0	0	1	2	0	0	0	2	2	0	1	0	3	0	0	0	0	0	0	1	0	0	1	0	0	2	0	0	0	0	0	0	0	2	0
OTU001220	166	1	0	0	0	0	0	0	0	0	0	0	0	0	0	0	0	0	0	0	0	2	0	0	0	0	0	5	0	3	0	0	0	0	0	0	0	0	1	0	0	0	0	0	0	0	3	0	0
OTU001283	166	0	0	0	0	0	0	0	0	0	0	0	0	0	0	1	0	0	2	1	0	0	0	0	0	2	0	0	1	3	0	0	0	0	0	0	0	0	0	1	1	0	0	0	2	0	0	0	3
OTU000938	165	2	0	0	0	0	2	0	0	0	1	0	0	2	2	0	1	0	0	0	1	0	0	5	1	0	0	0	0	0	0	0	2	0	0	0	0	0	3	0	0	0	1	0	1	0	1	0	0
OTU001041	165	1	6	0	0	8	0	0	0	1	1	4	0	0	0	0	0	0	0	0	2	0	0	0	1	0	0	1	0	0	0	0	2	0	0	0	1	0	1	3	7	0	0	0	2	0	0	0	0
OTU001048	165	1	1	0	0	0	0	0	0	3	1	0	0	0	0	0	0	4	0	0	0	0	0	0	0	0	0	0	0	1	0	0	1	1	2	0	5	5	0	11	0	0	0	0	0	0	1	2	0
OTU001076	165	4	0	3	1	1	0	4	1	3	0	0	0	0	0	2	0	0	0	0	0	0	1	0	3	0	3	0	0	0	1	0	0	2	0	2	1	0	0	0	1	1	0	0	1	0	0	0	0
OTU001164	165	0	1	0	0	1	0	0	0	0	0	0	2	0	0	0	0	0	1	0	0	1	0	3	0	0	0	0	0	0	0	0	0	0	0	16	0	0	0	0	0	0	0	0	11	0	0	0	2
OTU001184	165	0	1	0	0	3	0	0	0	0	0	0	0	0	1	0	3	0	0	0	0	0	0	0	2	0	0	1	0	30	0	0	1	0	0	0	0	5	0	0	0	0	0	0	0	0	1	0	0
OTU001210	164	0	0	0	0	0	0	0	0	0	3	0	0	1	0	0	0	0	0	2	0	0	0	3	0	0	2	0	0	0	0	0	0	0	0	0	2	1	0	0	0	0	0	0	0	0	1	1	0
OTU001578	164	0	0	0	0	0	0	0	0	0	0	0	0	0	0	0	0	0	0	0	0	0	0	0	0	0	0	0	0	0	0	0	0	0	0	0	0	0	0	0	0	0	0	0	0	0	0	0	0
OTU000606	163	0	0	0	0	0	0	0	0	0	0	1	0	0	0	0	0	0	0	0	0	0	0	0	0	0	0	0	31	0	0	0	0	0	0	0	0	0	0	0	0	0	0	0	0	0	0	0	0
OTU000973	163	0	0	0	0	2	3	0	0	1	0	0	0	0	0	0	1	1	0	0	0	2	0	0	0	0	0	1	0	0	0	0	0	0	0	1	3	0	0	0	5	0	0	0	1	0	1	0	3
OTU001114	163	0	0	0	0	0	0	0	0	0	0	0	0	0	0	0	0	1	0	0	0	0	0	0	0	0	0	3	0	0	0	0	0	0	0	0	0	0	0	0	0	0	0	0	0	0	0	0	0
OTU001141	163	0	0	0	0	0	0	0	2	0	1	1	0	2	0	0	0	0	0	0	0	0	0	2	0	0	0	0	1	0	0	0	2	0	0	0	0	0	0	1	0	6	1	0	0	0	0	1	0
OTU001472	163	0	0	0	0	0	0	0	0	0	0	0	0	0	0	0	0	0	0	0	0	0	0	0	0	0	0	0	0	0	0	0	0	0	0	0	0	0	0	0	0	0	0	0	0	0	0	0	0
OTU000824	162	0	0	0	0	0	0	0	7	0	0	0	0	0	0	0	0	0	1	0	0	0	0	0	0	0	0	1	0	0	0	0	0	0	0	0	0	0	0	12	0	1	0	0	0	0	0	0	0
OTU000890	162	0	0	1	0	0	8	0	0	0	0	0	0	2	0	38	0	0	0	0	0	1	0	0	0	1	0	0	0	0	0	0	0	0	0	0	0	0	0	0	0	0	0	5	0	0	0	0	0
OTU000970	162	0	0	0	0	1	0	1	0	0	0	0	0	0	0	0	0	0	0	0	0	0	0	1	0	0	0	0	0	1	0	0	0	0	0	0	0	0	9	1	0	0	0	0	0	0	0	0	0
OTU001061	162	4	2	0	1	1	0	0	1	2	5	1	0	1	0	0	0	1	0	0	0	0	1	0	0	0	2	0	0	1	0	0	0	0	0	0	0	2	2	0	2	1	0	0	0	0	5	0	0
OTU001229	162	0	0	0	0	0	0	1	0	0	0	0	0	0	0	0	0	0	0	0	0	0	0	0	0	0	0	0	0	0	0	0	0	0	0	0	0	0	0	1	0	0	0	0	0	0	1	0	1
OTU001345	162	0	0	0	9	0	0	0	0	0	0	0	0	0	0	0	0	0	0	0	0	0	0	0	0	0	0	0	0	0	0	0	0	0	0	0	0	0	0	0	0	0	3	0	0	0	0	0	0
OTU001550	162	0	0	0	0	0	0	0	0	0	0	0	0	0	0	0	0	0	0	0	0	0	0	0	0	0	2	0	0	0	0	0	0	0	0	0	0	0	0	0	0	0	0	0	0	0	0	0	0
OTU001448	161	0	0	0	0	2	0	0	0	0	6	0	0	0	0	0	0	0	0	0	1	39	0	0	0	0	0	1	0	0	0	0	4	0	0	0	4	0	0	0	0	0	0	0	0	0	0	0	0
OTU000703	159	2	0	0	0	0	0	0	0	0	0	0	0	1	0	0	0	0	0	0	0	0	0	0	0	0	1	0	0	0	3	0	0	3	0	0	0	0	0	0	0	0	0	0	0	0	1	0	0
OTU000937	159	0	0	0	0	0	0	0	0	0	0	5	0	0	0	0	0	0	0	0	0	0	0	0	0	0	0	0	0	0	0	0	0	1	0	0	0	0	0	0	0	0	0	0	0	0	0	0	0
OTU000965	159	0	0	0	2	0	0	0	0	0	0	0	3	0	0	2	0	0	0	0	0	0	0	0	0	1	0	0	0	0	0	0	0	15	0	0	0	0	0	0	5	0	0	0	0	0	0	0	0
OTU001053	159	0	0	0	0	0	0	0	0	0	9	0	0	0	0	0	0	0	0	0	0	1	0	0	0	0	5	0	0	2	0	0	0	0	0	0	0	0	3	0	0	0	0	0	0	0	0	0	0
OTU001144	159	2	0	1	0	0	0	2	1	2	0	0	1	2	0	0	0	0	0	3	4	0	0	0	1	1	0	0	0	0	0	0	0	0	0	0	0	0	0	0	0	0	0	0	0	0	0	0	2
OTU000354	158	0	0	0	0	0	0	0	2	0	0	0	0	0	0	0	1	0	0	0	0	0	0	0	0	0	0	0	20	4	0	0	0	0	0	0	0	0	0	0	0	0	0	0	0	0	0	0	0
OTU000925	158	0	0	0	0	0	0	0	0	0	0	0	0	0	0	0	70	0	0	0	0	0	0	2	0	0	0	0	0	0	0	0	0	0	0	0	0	0	0	0	0	0	0	0	0	0	0	0	0
OTU001266	157	3	0	2	4	0	0	0	0	0	2	0	0	0	0	1	0	0	1	0	1	0	7	1	0	0	0	2	0	0	0	2	0	1	0	0	4	0	0	0	0	0	0	0	1	0	1	0	3
OTU000913	156	2	0	0	0	0	0	0	0	0	0	0	0	0	0	5	0	0	0	0	0	0	0	3	0	0	1	17	0	0	0	0	0	0	0	0	0	0	10	0	0	0	0	3	0	0	0	0	0
OTU000990	156	0	1	1	0	0	0	0	1	5	1	2	0	0	2	5	0	1	0	3	0	0	3	0	0	2	0	0	0	0	0	0	4	0	0	0	1	1	0	0	0	0	0	0	5	0	0	1	0
OTU001033	156	1	0	0	0	0	0	0	0	0	1	0	0	1	0	3	1	4	0	0	0	0	1	3	0	0	0	1	0	7	0	2	3	0	1	2	0	0	0	0	1	0	0	2	0	0	0	1	0
OTU001095	156	0	0	0	0	0	1	1	1	0	0	0	0	1	0	46	0	0	0	0	0	0	0	1	0	0	0	0	0	0	0	0	0	0	0	0	0	0	5	0	2	0	0	0	0	0	0	1	6
OTU001302	156	0	0	0	0	0	0	0	0	1	0	1	0	5	0	0	0	3	1	7	0	0	0	0	0	0	0	0	0	0	0	0	0	5	1	1	0	0	0	0	0	0	0	0	0	0	0	0	4
OTU000468	155	0	0	0	0	0	0	0	0	0	0	0	0	0	0	0	0	0	0	0	0	0	0	0	0	0	0	0	0	0	0	0	0	0	0	0	0	0	0	0	0	0	0	0	0	0	0	0	0
OTU001009	155	0	1	0	9	0	0	0	1	6	0	0	0	3	0	0	0	0	0	0	0	0	0	0	0	0	0	0	0	0	0	0	0	0	2	0	1	0	0	0	0	0	0	0	0	0	0	0	0
OTU001142	155	0	0	0	2	0	0	0	0	0	0	5	0	0	0	0	0	2	0	1	0	0	0	0	2	0	0	0	0	1	0	0	0	0	0	0	0	0	0	0	2	0	0	0	1	0	0	0	0
OTU001192	155	0	9	0	0	0	0	0	0	1	0	0	2	0	0	0	0	0	0	1	6	0	0	0	0	1	0	0	2	0	0	0	0	0	0	0	0	0	0	0	0	7	0	0	0	0	0	0	0
OTU001344	155	0	0	0	0	19	0	0	0	0	3	0	0	3	0	0	0	0	0	0	0	2	0	0	0	0	0	5	0	0	0	0	17	0	0	0	0	0	4	0	0	0	0	0	0	0	1	7	0
OTU000674	154	0	0	0	0	0	0	0	0	0	0	0	0	0	0	0	0	0	0	0	0	0	0	0	0	0	0	0	0	0	0	0	0	0	0	0	0	0	1	0	0	0	0	0	0	0	0	0	0
OTU001175	154	0	0	0	0	0	1	0	1	0	0	0	0	0	0	0	1	0	1	1	0	0	0	0	0	5	0	0	0	0	0	0	0	0	0	0	0	0	0	2	2	0	0	0	0	0	0	0	0
OTU001605	153	0	0	0	0	0	0	0	0	0	0	0	4	1	0	0	0	0	0	0	0	0	0	0	0	33	0	0	0	0	0	0	0	0	0	0	0	0	0	0	0	0	0	0	0	0	0	0	0
OTU001047	152	0	0	5	0	1	0	0	0	0	0	0	0	0	0	0	0	0	0	0	0	0	0	0	0	0	1	2	0	0	0	0	0	0	5	0	0	0	0	2	0	0	0	0	0	0	0	4	0
OTU001105	152	0	1	8	1	0	1	0	0	0	0	0	0	0	0	0	0	1	0	0	0	0	0	2	0	0	0	0	1	0	0	1	0	1	1	0	2	0	1	2	0	0	2	0	0	0	3	1	0
OTU001235	152	2	1	1	1	9	0	0	0	0	2	0	0	0	2	0	0	0	1	0	0	1	1	0	3	0	0	0	0	1	0	0	0	1	2	0	1	2	0	0	0	1	0	0	0	0	1	0	2
OTU001590	152	0	0	0	0	0	0	0	0	0	0	0	0	0	1	0	0	0	0	2	0	0	0	0	0	37	0	0	0	0	0	0	0	0	0	0	0	0	0	0	0	0	0	0	0	0	0	0	0
OTU000722	151	4	0	0	0	0	0	1	0	2	0	0	0	0	0	1	0	1	0	0	0	0	0	0	0	0	1	0	0	0	2	0	0	1	0	0	0	1	0	3	0	0	0	0	0	2	0	1	0
OTU000751	151	0	0	0	0	0	0	0	0	1	0	0	0	0	0	0	0	0	0	0	0	0	0	0	0	0	0	0	0	0	1	0	2	0	1	0	0	0	0	0	0	0	0	0	0	0	0	0	0
OTU001003	151	0	0	0	0	0	2	0	0	0	0	0	2	1	0	0	0	3	2	1	0	0	0	0	0	0	0	0	1	0	6	0	0	0	5	0	0	2	0	0	3	0	2	0	1	1	1	0	3
OTU001025	150	1	0	2	4	3	0	0	0	0	0	0	0	0	0	0	0	0	0	0	0	2	0	0	4	0	0	1	0	0	0	1	1	2	0	1	3	7	2	0	0	1	0	0	0	0	2	0	0
OTU001525	150	0	0	0	0	0	0	0	0	0	0	0	0	0	0	0	0	0	0	0	0	0	0	0	0	0	0	0	0	0	0	0	0	0	0	0	0	0	0	0	0	0	0	1	0	0	0	0	0
OTU000959	149	0	0	4	1	0	1	0	1	1	0	0	4	2	6	0	0	1	0	0	0	0	1	0	0	0	0	0	0	0	0	0	0	0	0	0	0	0	0	1	0	0	0	0	3	0	0	1	0
OTU001130	149	0	0	0	0	0	0	0	0	0	0	0	1	2	0	0	0	1	2	0	0	2	0	0	0	1	0	0	10	0	1	0	0	0	1	0	0	0	0	0	1	0	0	0	0	0	0	1	0
OTU001181	149	0	0	0	0	2	1	0	0	0	0	0	0	0	0	2	0	0	0	0	0	2	0	0	4	0	0	1	0	0	0	1	2	0	0	0	2	0	0	0	0	0	0	0	0	0	2	0	3
OTU000948	148	1	0	0	0	1	0	0	0	0	4	0	1	0	6	0	0	2	0	1	0	0	0	0	0	0	0	0	0	1	6	1	0	0	6	1	0	1	0	6	0	0	0	1	1	1	0	1	2
OTU000980	148	0	4	0	0	0	0	0	0	0	0	0	0	0	0	0	0	0	0	0	0	0	0	0	0	0	0	0	0	0	8	1	3	0	0	9	0	6	0	0	0	2	0	0	0	3	1	0	0
OTU001209	148	0	0	0	0	0	17	0	0	0	0	0	0	0	0	0	21	0	0	0	0	0	0	0	0	0	0	0	0	0	0	0	0	0	0	0	0	0	0	0	0	0	46	0	0	0	0	0	0
OTU001215	148	0	0	0	0	0	0	0	2	0	0	0	0	1	0	0	0	0	0	1	0	0	0	0	0	0	0	0	0	0	1	1	0	0	0	0	0	0	1	0	0	0	0	0	1	0	0	0	0
OTU001565	148	0	0	0	0	0	0	0	0	0	0	0	0	0	1	0	0	0	0	0	0	0	0	0	0	0	0	0	0	0	0	0	0	0	0	0	0	0	0	0	0	0	0	0	0	0	0	0	0
OTU000391	147	0	0	0	0	0	0	0	0	0	0	0	0	0	0	0	0	0	0	0	0	0	0	0	0	0	0	0	10	4	0	0	0	0	0	0	0	0	0	0	0	0	0	0	0	0	0	0	0
OTU000930	147	0	0	0	0	1	3	0	0	1	0	0	1	1	4	2	0	0	0	0	0	1	0	0	9	0	0	0	0	0	0	0	0	0	1	1	0	0	3	0	2	2	0	0	0	0	0	0	1
OTU000942	147	0	0	0	0	0	0	3	0	0	0	0	0	0	0	9	1	0	1	0	0	0	0	0	0	0	0	1	0	0	0	1	1	0	0	0	0	4	6	1	0	0	0	5	0	0	0	0	0
OTU001038	147	0	0	0	0	0	0	0	0	2	0	0	0	1	0	0	0	8	3	0	0	6	0	0	0	0	0	0	0	0	2	0	0	0	0	0	0	0	0	0	0	0	0	0	3	0	0	1	1
OTU001403	147	0	0	0	0	2	0	0	8	2	0	0	0	0	0	0	0	1	0	0	0	1	0	0	0	0	0	0	0	2	0	0	1	0	0	0	0	3	0	2	0	0	1	0	0	0	2	0	0
OTU001469	147	0	0	0	0	0	0	0	0	0	0	0	0	1	0	0	0	0	0	1	0	0	0	0	0	0	0	0	0	0	0	0	0	0	0	0	0	0	0	0	0	0	0	0	0	0	0	0	0
OTU001722	147	0	0	0	0	0	0	0	0	0	0	0	0	0	0	0	0	0	0	0	0	0	0	0	0	0	0	0	0	0	0	0	0	0	0	0	0	0	0	0	0	0	0	0	0	0	0	0	0
OTU000923	145	0	0	0	0	0	0	0	0	0	0	0	0	0	0	0	0	0	1	17	1	0	0	0	0	0	0	0	0	0	0	0	0	0	0	0	0	0	0	0	0	0	0	0	0	0	0	0	0
OTU001017	145	4	0	0	0	0	3	0	1	6	0	0	0	3	0	1	0	0	0	0	0	0	0	3	0	0	3	0	0	0	0	0	0	0	0	0	0	0	0	0	0	0	1	0	6	0	0	1	0
OTU001166	145	0	0	0	0	0	0	0	0	1	1	14	0	0	10	0	0	0	0	1	0	0	7	0	0	0	0	0	0	0	0	0	0	0	0	0	0	0	0	0	0	0	3	0	0	0	0	0	0
OTU001225	145	0	0	3	0	0	1	18	2	0	0	0	0	2	0	1	0	0	0	0	1	0	0	0	2	0	1	0	0	4	0	0	0	0	0	0	0	0	0	0	0	21	1	0	0	0	0	3	0
OTU001259	145	0	0	0	0	0	0	0	0	0	0	1	0	1	0	0	0	0	4	2	0	0	0	0	0	1	0	1	2	0	0	0	0	0	0	0	0	0	0	0	1	1	1	0	0	0	0	0	0
OTU001404	145	0	0	0	0	0	0	0	0	0	1	0	0	3	0	1	0	1	0	0	0	0	0	0	2	0	0	0	0	0	0	0	4	0	0	0	2	0	0	0	1	0	0	0	0	0	3	0	0
OTU000322	144	0	0	0	0	0	1	0	0	0	0	0	0	0	0	0	11	0	0	0	0	0	0	0	0	0	58	8	0	0	0	0	0	2	0	0	0	0	0	0	0	0	0	0	0	0	0	0	0
OTU000971	144	5	0	4	0	0	0	0	1	0	0	0	0	0	2	2	0	2	0	0	0	0	0	0	0	0	0	0	0	0	0	0	0	0	1	0	0	0	0	0	0	0	0	0	0	0	0	0	0
OTU001065	144	0	0	0	0	2	0	0	1	1	0	0	0	0	0	0	1	0	1	0	0	0	0	3	0	0	0	0	0	0	0	2	0	2	0	3	0	1	1	2	2	0	0	0	0	0	0	2	0
OTU001097	144	0	0	1	2	0	0	5	0	0	2	0	0	0	0	1	0	0	0	0	1	1	0	1	0	0	3	3	0	0	0	0	0	0	0	0	0	0	0	1	2	7	2	0	0	0	1	1	2
OTU001303	144	0	0	0	0	0	9	0	0	0	0	0	1	0	0	0	0	0	0	0	0	0	0	0	0	0	0	0	0	0	0	0	0	0	0	0	0	0	0	0	5	0	0	0	1	49	0	2	5
OTU000495	142	0	0	0	0	0	0	0	0	0	0	0	0	0	0	0	0	0	0	0	0	0	0	0	0	0	0	0	5	3	0	0	0	0	0	0	0	0	0	0	0	0	0	0	0	0	0	0	0
OTU001063	142	1	0	6	1	0	0	1	0	1	0	0	0	3	0	0	0	0	0	0	0	0	0	0	0	0	0	0	2	4	0	0	0	0	0	0	0	0	1	1	0	0	1	0	1	0	0	2	0
OTU001113	142	0	0	1	0	0	0	0	0	3	28	0	0	0	0	0	0	0	0	0	0	0	0	0	0	0	0	0	0	0	0	0	14	0	0	0	0	0	0	0	0	1	0	3	0	1	9	0	0
OTU001191	142	0	1	0	0	0	0	0	0	1	2	0	0	0	0	0	0	0	0	0	0	0	4	2	0	0	0	0	0	1	0	1	0	2	0	0	6	5	1	0	0	0	0	1	3	0	0	1	1
OTU001270	142	1	0	0	0	0	0	5	0	0	0	0	0	0	0	0	0	0	0	0	1	0	0	0	0	0	0	0	0	0	0	0	0	4	0	0	0	0	0	0	0	2	0	0	0	0	0	0	0
OTU001369	142	0	0	0	0	0	0	0	13	0	0	0	0	0	1	0	1	0	0	0	0	0	0	0	0	0	0	10	0	0	0	0	0	0	0	0	0	0	0	8	0	0	0	1	0	0	0	0	0
OTU001093	141	0	0	0	0	0	1	0	0	0	0	0	0	0	0	1	0	1	0	1	0	0	0	0	0	0	0	0	0	2	0	1	0	4	0	0	0	0	3	0	0	0	0	2	0	0	0	0	2
OTU001189	141	0	0	0	0	1	0	0	0	0	2	1	0	0	4	1	0	2	0	1	0	0	2	0	2	0	0	4	0	0	1	0	0	0	0	0	1	0	0	0	0	0	0	0	0	0	1	0	0
OTU001194	141	0	0	0	0	0	0	0	0	0	0	0	0	0	0	0	0	0	1	3	0	1	0	20	1	0	0	0	0	0	0	0	0	0	0	10	0	0	0	0	0	0	0	0	3	0	0	0	0
OTU001238	141	0	0	0	0	0	6	0	0	0	6	0	0	0	0	0	0	0	0	0	0	0	0	0	0	0	0	0	0	2	0	0	0	0	0	0	0	0	0	0	0	0	0	0	0	0	0	0	0
OTU001287	141	0	0	0	0	0	2	0	0	0	0	0	0	0	1	0	0	0	0	0	0	0	2	0	1	0	0	0	0	0	0	0	0	0	0	0	0	0	2	0	0	0	0	0	0	0	0	0	0
OTU001643	141	0	0	0	0	0	0	0	0	0	0	0	0	0	0	0	0	1	0	0	0	0	0	0	0	0	0	0	0	0	0	0	0	0	0	0	0	0	0	0	0	0	0	0	0	0	0	0	0
OTU001208	140	1	0	0	0	0	0	0	0	0	0	0	0	0	0	0	0	0	0	0	0	0	0	0	3	0	0	0	0	1	0	2	0	0	0	0	0	0	0	1	0	0	0	0	2	4	0	11	0
OTU001213	140	0	0	0	0	2	0	0	0	0	0	0	0	0	0	0	0	0	1	1	0	1	1	0	1	1	0	1	0	0	0	0	0	1	0	0	4	0	0	0	0	0	0	0	2	0	2	0	0
OTU001218	140	0	0	0	0	0	32	0	0	2	1	0	0	0	0	0	9	0	0	0	0	0	0	0	0	0	0	0	0	0	0	1	0	0	0	0	0	0	1	0	0	0	4	0	1	0	0	0	0
OTU001074	139	3	1	3	3	0	0	0	0	0	2	0	2	1	0	2	0	3	0	0	0	1	5	1	0	0	1	0	1	0	0	0	0	1	0	0	0	2	0	4	0	0	0	1	0	0	1	0	1
OTU001185	139	0	0	1	0	0	0	1	1	0	0	0	0	1	0	0	0	0	0	0	0	1	0	2	0	0	2	1	1	0	0	1	0	5	0	1	0	2	1	0	0	0	0	1	4	0	0	1	0
OTU001059	138	1	0	0	0	0	0	0	4	0	0	0	0	0	0	6	1	0	1	0	0	1	0	0	0	0	0	0	0	0	0	0	0	0	0	0	0	0	0	0	0	0	0	3	0	0	0	0	0
OTU001134	138	0	0	0	0	0	0	0	0	0	3	0	0	0	0	0	3	0	0	0	0	1	7	0	0	0	0	0	0	2	0	0	0	0	0	0	4	0	1	0	0	0	0	0	1	0	0	0	1
OTU001253	138	0	0	0	4	0	0	0	0	4	4	3	0	0	0	2	0	1	0	0	0	0	0	0	6	0	0	0	0	0	0	0	0	0	3	0	0	3	0	0	0	0	0	0	0	0	0	0	0
OTU000523	137	0	0	0	0	0	0	0	2	0	0	0	3	0	0	0	0	0	1	0	0	0	0	0	0	0	0	0	0	0	0	0	0	0	0	14	0	0	0	10	0	3	0	0	0	0	0	0	0
OTU001060	137	1	7	0	0	0	0	0	0	0	3	0	0	6	0	0	0	0	0	0	0	0	0	6	1	0	4	0	0	5	0	0	0	1	0	0	0	0	0	0	0	0	0	0	0	0	0	0	0
OTU001125	137	0	0	0	0	0	0	0	0	0	0	0	0	0	0	0	2	0	0	0	0	0	0	0	0	1	0	11	0	0	0	0	0	0	0	0	0	0	3	0	0	0	0	0	2	0	0	0	3
OTU001202	137	0	0	0	0	0	0	0	0	0	0	0	0	0	0	0	0	0	0	21	0	0	0	0	0	0	0	4	0	0	0	0	0	0	0	0	0	0	0	0	0	0	0	0	0	0	0	0	0
OTU001236	137	2	0	3	0	0	0	0	0	2	0	0	0	0	0	2	0	1	0	0	0	0	0	0	0	0	0	0	0	0	0	4	0	0	0	0	2	3	0	0	0	0	0	2	0	0	0	3	0
OTU001315	137	0	0	2	0	1	0	0	1	3	0	2	0	0	0	0	0	1	0	0	0	0	0	0	0	0	0	2	0	0	0	1	0	0	0	0	0	0	0	1	0	0	0	0	0	0	0	6	0
OTU000426	136	0	0	0	0	0	0	0	0	0	0	0	0	0	0	0	0	0	0	0	0	0	0	0	0	0	0	0	0	0	0	0	0	0	0	0	0	0	0	0	0	0	0	0	0	0	0	0	0
OTU001137	136	0	0	0	0	0	0	0	0	2	0	0	0	1	0	0	0	0	0	0	0	0	1	0	0	0	0	0	0	2	0	1	1	0	0	1	1	2	0	0	0	0	0	0	1	0	10	0	0
OTU001247	136	0	0	0	0	0	0	0	0	0	0	0	0	0	0	0	0	0	0	0	0	0	0	0	0	0	0	0	0	0	0	0	0	0	0	0	0	0	0	25	0	0	0	0	2	0	0	0	0
OTU001312	136	0	4	0	0	0	0	0	0	5	0	1	0	1	0	1	0	0	0	0	2	0	0	2	0	0	0	0	0	0	2	0	0	0	1	2	0	0	0	0	0	2	0	0	4	0	1	0	3
OTU001353	136	0	0	0	0	0	0	0	0	3	0	0	0	0	0	0	0	0	0	0	4	0	0	0	0	0	0	0	0	0	0	0	0	0	0	0	0	0	0	0	0	0	1	0	0	0	0	0	0
OTU001084	135	3	0	1	0	0	0	0	0	1	1	2	0	0	1	1	0	0	0	0	0	0	2	0	3	0	1	4	0	3	0	1	2	0	0	0	0	0	0	2	1	3	0	0	0	0	0	0	0
OTU001180	135	0	2	2	1	0	0	0	0	0	0	0	0	0	0	3	0	1	0	0	0	0	4	3	1	2	0	1	4	0	0	0	2	3	0	0	0	1	0	0	0	0	1	0	0	0	0	0	0
OTU001243	135	0	0	0	0	0	6	0	1	0	0	0	0	5	0	0	0	1	1	0	0	32	0	0	0	1	0	0	0	0	0	0	0	0	0	0	0	0	0	0	5	0	0	0	0	1	0	0	0
OTU001255	135	0	2	3	14	1	1	7	0	0	0	0	2	0	0	2	0	0	0	0	0	0	2	0	0	0	0	0	0	0	0	0	0	0	0	0	0	1	0	2	0	0	0	0	0	0	0	0	0
OTU001317	135	0	0	0	2	0	0	0	0	0	0	0	0	0	0	0	0	0	0	0	0	0	0	0	0	0	0	0	0	0	0	0	0	0	0	116	0	0	0	0	0	6	0	0	0	0	0	0	0
OTU000839	134	0	0	0	0	0	0	0	0	0	0	8	1	6	0	0	0	1	0	0	1	0	0	1	2	0	0	0	0	0	0	0	0	0	0	0	1	2	1	0	0	1	3	0	0	0	0	0	0
OTU000897	134	0	0	2	12	0	0	0	0	2	0	3	0	0	0	0	0	3	0	0	0	0	0	0	0	0	0	0	0	0	0	1	0	0	0	0	0	0	0	0	0	0	0	0	0	0	0	0	0
OTU001171	134	0	0	0	4	0	0	0	0	12	0	0	0	0	0	0	0	0	0	0	0	0	0	0	0	3	0	0	1	1	0	0	0	0	1	0	0	0	0	0	0	0	0	0	0	0	0	0	0
OTU001245	134	0	0	0	0	0	1	0	0	0	0	0	0	11	0	0	0	4	0	0	0	0	0	0	2	0	0	0	0	3	0	2	1	0	0	0	3	0	0	0	0	0	0	0	0	0	0	0	4
OTU001774	134	0	0	0	0	0	0	0	0	0	0	0	0	0	1	0	0	0	0	0	0	0	0	0	0	0	0	0	0	0	0	0	0	0	0	0	0	0	0	0	0	0	0	0	0	0	0	0	0
OTU000667	133	0	0	0	0	1	0	1	0	0	0	5	0	1	0	0	0	0	0	0	0	0	3	2	0	0	0	0	0	1	0	1	0	5	6	0	2	1	0	0	1	0	0	1	0	0	0	1	0
OTU001279	133	0	0	2	0	0	0	1	0	0	0	0	0	0	0	0	0	0	0	0	0	0	1	0	0	0	0	0	0	1	0	0	0	0	0	0	0	0	2	0	2	2	0	0	1	0	1	1	0
OTU001362	133	0	0	0	0	0	0	2	0	0	0	0	0	0	0	0	0	0	0	0	7	0	0	0	0	0	0	0	0	0	0	0	1	0	0	0	0	0	1	0	0	2	1	0	2	0	0	0	1
OTU001409	133	0	0	0	0	5	0	0	0	4	0	0	0	0	2	0	0	0	0	0	6	0	0	0	0	0	0	0	2	0	1	0	0	0	0	0	0	0	0	0	0	0	4	0	1	0	0	0	2
OTU001066	132	0	0	0	0	1	0	0	0	0	0	0	0	0	0	0	0	0	0	0	0	39	0	0	0	0	0	0	0	0	0	0	0	4	0	0	0	0	1	0	3	0	0	0	0	0	0	0	0
OTU001081	132	0	0	0	0	3	0	0	0	0	0	0	0	2	0	0	0	4	0	0	0	0	0	0	0	0	2	0	0	1	0	0	0	0	0	0	4	0	0	2	1	0	0	0	1	0	0	0	1
OTU001177	132	0	0	2	0	0	0	0	3	6	4	0	0	0	0	0	0	0	0	0	0	0	0	0	0	1	0	0	0	0	0	0	2	1	0	0	0	0	0	0	0	0	0	2	0	0	3	0	0
OTU001277	132	1	0	0	0	0	0	0	0	0	0	0	0	0	0	0	0	0	1	0	0	0	0	2	0	0	0	0	0	0	0	1	0	0	0	1	0	0	0	0	0	2	3	1	0	0	0	1	0
OTU001254	131	0	1	14	10	0	0	0	0	0	0	0	0	0	0	0	0	0	0	0	0	0	0	0	0	0	0	0	0	0	0	0	0	3	0	0	0	0	0	0	0	0	0	0	0	0	0	0	0
OTU001227	130	0	0	0	0	0	0	0	0	0	0	0	0	0	0	0	0	0	2	4	0	1	0	0	0	2	0	0	2	0	2	0	0	1	0	0	0	0	0	0	0	0	0	0	0	2	0	1	0
OTU001234	130	0	4	0	0	0	0	0	0	0	0	2	0	0	1	0	0	0	0	0	0	0	0	0	0	0	0	0	0	0	3	0	0	0	0	0	0	0	0	0	0	0	2	0	1	0	0	0	0
OTU001304	130	0	0	0	0	2	1	0	0	0	0	0	0	2	0	1	1	0	2	0	0	0	0	0	0	0	0	1	0	0	0	0	0	1	0	0	2	0	0	0	0	0	0	0	0	0	0	1	0
OTU001310	130	0	0	0	0	0	0	0	0	0	0	7	0	0	6	0	0	0	0	0	0	0	0	1	2	0	0	0	0	0	1	0	0	1	1	1	3	0	0	0	0	0	0	0	0	0	2	2	0
OTU001352	130	0	0	0	0	0	0	0	0	0	1	0	0	0	2	0	0	0	1	0	0	0	0	0	0	0	0	0	0	0	0	2	0	0	0	0	0	8	0	0	0	0	0	0	4	0	0	0	0
OTU001374	130	3	0	0	19	0	0	0	0	0	0	0	0	0	0	0	0	0	10	0	0	0	2	0	0	5	0	0	1	0	0	0	0	0	0	1	2	0	0	0	0	0	0	0	0	0	0	0	1
OTU001392	130	0	0	0	0	0	2	5	1	2	0	0	0	1	0	2	0	0	0	0	0	0	0	0	0	0	0	0	0	1	0	0	0	0	0	0	0	0	0	2	0	1	2	1	2	0	0	2	0
OTU000366	129	0	0	0	0	0	0	0	0	0	0	0	0	0	0	0	0	0	0	0	1	0	0	0	0	0	0	1	0	0	0	0	0	0	0	0	0	0	0	0	0	0	0	0	0	0	0	0	0
OTU000733	129	0	0	4	0	0	0	0	0	2	0	13	0	0	0	4	0	0	0	0	1	0	1	0	0	0	0	0	0	0	0	0	0	3	0	1	0	0	0	0	1	0	0	0	0	0	1	0	0
OTU000798	129	0	0	0	0	0	0	0	4	0	0	0	0	1	0	0	0	0	0	0	0	0	0	0	0	0	0	0	0	0	0	0	0	0	0	0	0	0	0	0	0	0	1	0	0	0	0	0	0
OTU000891	129	0	0	0	0	0	0	0	0	0	0	1	0	0	0	0	0	0	0	0	0	7	0	0	0	0	0	0	0	0	0	0	0	0	0	0	0	0	0	0	0	0	0	0	0	0	0	0	0
OTU001199	129	0	0	0	3	1	3	1	1	0	0	1	0	0	3	1	0	0	0	1	0	0	0	2	3	0	0	0	1	2	0	0	0	0	0	0	0	0	2	0	0	0	0	1	0	0	0	0	2
OTU001214	129	0	0	0	0	0	0	0	0	0	0	0	0	0	0	0	0	1	0	0	0	0	0	0	0	0	1	0	0	0	0	0	0	0	0	0	0	0	1	0	0	0	0	0	0	0	0	0	0
OTU001355	129	0	0	4	0	1	0	0	0	0	0	0	0	6	0	0	0	0	0	0	2	40	3	0	0	0	0	0	0	0	0	0	0	1	2	0	0	0	0	0	0	0	1	0	0	0	0	0	0
OTU000899	128	0	0	0	0	0	0	0	0	0	0	0	0	0	0	0	0	0	0	0	9	0	0	0	0	0	0	0	0	0	0	0	0	0	0	0	0	0	0	0	0	0	0	0	0	0	0	0	0
OTU001124	128	2	1	1	0	0	0	0	0	0	0	0	0	0	0	0	0	0	0	0	0	0	0	0	0	0	25	4	0	3	0	0	0	0	0	9	0	0	0	0	0	1	0	0	0	0	4	1	1
OTU001288	128	0	0	2	0	0	0	0	2	0	0	0	0	0	5	0	0	0	0	0	0	0	0	0	0	0	1	0	0	0	0	0	0	0	0	0	0	0	0	0	0	0	0	0	2	0	0	0	0
OTU001349	128	0	2	0	0	2	0	0	0	0	0	0	0	0	0	4	0	0	3	0	0	0	0	0	0	0	0	0	0	1	0	0	0	24	0	0	0	0	0	0	1	0	0	1	0	0	0	1	0
OTU001450	128	0	0	1	0	29	0	0	0	0	3	0	0	4	0	0	0	0	0	1	0	0	0	0	0	0	0	3	0	0	0	0	0	0	0	0	3	0	2	0	0	0	0	0	0	0	2	2	0
OTU001540	128	0	0	0	0	3	0	0	0	0	0	0	0	3	0	0	0	0	0	0	0	3	0	0	0	0	0	0	0	9	0	0	0	0	0	0	0	0	0	0	0	0	0	0	0	0	0	50	0
OTU001077	127	0	0	0	0	0	0	0	0	0	0	0	0	1	0	0	0	0	0	0	0	0	0	3	0	0	12	0	0	0	0	0	1	0	0	0	1	0	0	2	0	1	6	0	0	0	0	0	4
OTU001092	127	0	13	1	0	0	0	0	1	0	0	0	0	0	0	0	0	0	0	0	0	0	0	1	0	0	9	0	0	4	0	0	3	3	0	2	0	0	1	0	0	0	2	0	2	0	3	0	0
OTU001174	127	2	0	0	0	0	0	0	0	0	0	0	0	0	6	12	0	0	0	0	0	1	5	0	3	0	0	0	0	1	0	0	0	0	0	0	0	1	5	0	0	0	0	0	0	0	0	0	0
OTU001226	127	2	0	1	0	0	0	1	0	1	0	13	0	0	0	0	0	0	0	0	1	0	0	2	1	0	0	2	0	0	0	0	0	1	0	0	0	0	0	1	0	0	0	0	1	0	0	3	0
OTU001285	127	1	0	0	0	0	0	0	2	0	1	0	0	0	0	0	0	0	0	0	0	1	0	0	0	0	0	1	0	0	0	0	0	1	0	0	0	0	4	1	2	2	0	8	1	0	0	0	0
OTU001383	127	0	11	0	0	1	0	0	0	0	0	0	0	1	0	0	0	0	1	0	4	0	0	0	0	0	0	0	5	0	0	0	0	0	1	0	0	0	0	0	0	0	4	0	0	0	0	0	1
OTU001684	127	0	0	0	0	0	0	0	0	0	0	0	0	0	2	3	0	0	0	0	0	0	0	0	0	0	0	0	0	0	0	0	0	0	0	0	0	0	0	0	0	0	0	0	0	0	0	0	0
OTU000924	126	1	0	0	0	0	0	6	10	0	0	5	0	0	0	0	0	0	0	0	1	0	0	0	1	0	1	0	0	0	0	0	0	0	0	0	0	0	0	1	0	0	3	0	0	2	0	0	0
OTU001021	126	0	0	0	0	1	0	0	0	2	1	0	0	0	0	5	1	0	0	1	0	0	0	0	0	0	0	0	0	0	0	0	0	0	0	0	0	0	6	0	0	0	0	0	0	0	0	3	2
OTU001154	126	0	0	1	0	0	0	0	1	0	0	0	0	0	0	0	0	0	0	1	0	0	0	0	0	0	0	0	0	0	0	0	0	0	0	79	4	0	0	0	0	0	0	4	0	0	0	0	0
OTU001198	126	0	0	0	0	0	0	0	0	1	0	0	0	0	0	0	0	2	0	0	0	0	0	0	0	0	0	0	0	0	1	0	1	1	0	0	1	0	0	2	0	5	0	0	0	0	0	1	0
OTU001367	126	0	0	0	0	0	0	0	0	0	0	0	0	0	0	0	0	0	0	0	0	0	0	0	0	0	0	0	0	0	0	0	0	0	0	0	0	0	0	0	0	0	0	0	0	0	0	0	0
OTU001394	126	11	0	0	0	0	0	0	0	0	1	0	0	1	0	0	0	1	0	0	0	0	0	0	0	0	1	0	0	0	1	0	2	0	0	0	1	1	0	2	2	3	0	2	0	0	0	0	0
OTU001432	126	0	0	0	0	0	0	0	0	0	0	0	0	0	0	0	0	0	0	0	0	0	0	0	1	0	0	0	0	0	0	0	0	0	0	0	0	0	0	0	0	0	0	0	0	0	0	0	0
OTU001116	125	0	0	0	0	0	0	0	2	1	0	0	2	0	0	0	0	0	0	0	0	0	0	0	0	0	0	0	0	0	0	0	12	0	0	0	0	0	0	1	1	4	0	4	2	0	0	15	0
OTU001257	125	0	0	0	0	0	0	2	0	0	0	1	1	0	0	0	0	0	0	1	0	0	1	0	0	0	0	1	0	0	0	0	0	0	0	0	0	0	0	0	0	1	1	0	4	0	1	0	0
OTU001406	125	0	0	0	0	0	0	0	0	0	0	0	0	0	0	0	0	0	0	0	0	0	0	0	0	0	0	1	0	0	0	0	0	1	0	0	0	0	0	0	9	0	0	0	9	0	1	0	0
OTU001504	125	0	0	0	0	0	0	0	0	0	0	0	0	4	0	0	0	0	0	0	0	0	2	0	0	0	0	0	0	0	0	0	0	0	0	0	0	0	0	0	0	0	0	0	0	0	0	0	0
OTU001108	124	1	0	0	0	0	0	0	0	2	0	0	0	0	0	6	0	0	0	0	0	0	4	0	0	0	0	0	1	0	2	0	0	0	0	0	1	2	0	0	0	0	0	4	0	0	0	0	0
OTU001354	124	0	0	0	0	1	0	0	0	0	0	0	0	0	0	1	0	5	0	0	0	5	0	0	0	0	0	0	0	0	0	0	0	5	2	0	0	0	0	0	4	0	0	0	0	0	0	0	0
OTU000878	123	0	0	6	2	0	2	0	0	0	0	0	2	0	4	0	0	0	0	1	0	0	0	0	0	0	0	0	2	0	0	1	0	0	0	0	0	0	0	0	0	0	1	0	9	0	0	0	0
OTU000900	123	0	0	0	0	0	9	0	0	0	0	0	0	16	0	0	0	2	0	0	0	2	0	0	14	0	2	0	0	0	0	0	0	0	0	0	0	0	0	0	0	0	0	0	0	0	0	0	0
OTU001172	123	0	0	0	0	0	0	0	2	5	0	0	0	0	0	0	0	0	0	0	0	0	0	5	0	0	0	1	0	0	0	0	2	0	0	0	0	2	0	0	0	0	0	5	1	1	0	3	1
OTU001269	123	1	0	0	1	0	0	0	0	4	0	0	0	0	0	0	0	0	1	0	0	0	2	0	0	0	0	0	0	0	0	0	0	1	17	0	3	0	0	0	0	0	0	1	0	0	3	0	0
OTU001300	123	1	0	0	3	0	0	0	0	0	0	0	2	0	0	0	0	0	0	0	0	0	0	0	0	0	0	0	0	0	0	2	0	2	0	0	2	0	2	0	0	0	0	0	1	0	0	1	0
OTU001425	123	0	0	0	0	3	1	0	0	0	1	0	0	0	0	4	1	0	2	0	0	0	0	1	1	0	0	0	0	0	0	1	0	0	0	0	0	0	0	0	0	0	0	0	0	0	3	0	0
OTU000754	122	0	0	2	1	65	0	0	0	0	0	0	0	0	1	9	0	0	0	0	0	0	0	0	0	0	0	0	0	6	0	2	0	0	0	1	1	0	0	0	0	0	0	0	0	0	0	0	0
OTU001073	122	0	0	0	0	1	0	0	0	0	0	0	0	0	0	1	1	0	0	5	0	3	1	0	0	0	0	1	0	1	0	0	0	0	0	0	1	0	1	0	0	0	0	0	0	0	0	0	0
OTU001219	122	0	0	0	0	1	0	0	1	0	0	0	0	1	0	0	0	2	2	0	0	0	0	0	0	0	0	0	0	2	0	1	0	0	0	0	0	0	2	0	0	0	0	0	0	0	0	0	2
OTU001228	122	0	5	0	0	2	0	0	0	1	0	0	0	0	0	0	0	0	0	0	2	0	0	0	0	0	0	0	0	0	4	0	0	0	4	0	0	0	0	0	0	0	0	0	3	0	0	0	0
OTU001263	122	0	0	0	0	0	0	0	0	2	0	0	0	6	0	1	1	0	0	0	0	8	0	0	0	0	6	0	0	0	0	0	0	0	0	0	1	0	0	0	0	0	1	0	2	0	0	0	0
OTU001382	122	0	2	0	0	0	0	0	0	4	0	0	0	2	3	0	0	0	0	0	0	0	0	0	0	0	0	1	2	0	0	0	0	0	4	0	0	0	0	0	0	0	2	0	2	0	0	0	1
OTU001532	122	0	0	0	0	0	0	0	5	0	0	0	0	0	0	0	0	0	0	0	0	0	0	0	0	0	0	0	0	0	0	0	0	0	0	0	0	0	0	0	0	0	0	0	0	38	0	1	0
OTU001133	121	3	0	0	0	0	0	0	1	0	1	2	1	0	0	4	0	0	1	0	0	0	0	0	0	0	0	0	0	0	1	1	0	5	0	0	2	0	0	0	0	0	1	0	0	0	0	0	0
OTU001314	121	1	0	0	0	1	0	0	0	0	2	1	0	0	0	0	0	0	0	0	0	0	3	0	0	0	0	0	0	0	2	0	0	13	0	2	2	0	2	0	0	0	0	0	0	0	0	0	0
OTU001476	121	0	0	0	0	2	0	0	0	0	0	0	0	0	0	0	0	0	0	0	0	0	0	0	0	0	0	4	0	0	0	2	15	0	0	4	1	2	0	0	0	0	0	0	0	0	0	0	0
OTU001580	121	0	0	0	0	2	0	0	0	0	0	0	0	0	0	0	0	0	0	0	0	1	0	0	0	0	0	0	0	0	7	0	0	0	0	0	0	0	0	0	0	0	0	3	0	0	0	0	0
OTU001609	121	0	0	0	0	0	0	0	0	0	0	0	0	0	0	0	0	0	0	0	1	0	0	0	0	0	0	0	0	0	0	0	0	0	0	0	0	0	0	0	0	0	0	0	0	0	0	0	0
OTU001001	120	0	0	0	0	0	0	0	0	0	0	2	1	0	0	0	0	0	0	0	0	0	0	0	0	0	0	0	0	0	0	0	0	0	1	0	0	0	0	0	0	0	0	0	0	0	0	0	0
OTU001320	120	0	0	0	0	0	0	0	0	0	0	1	0	0	0	0	0	0	0	0	1	0	1	0	0	0	0	0	0	0	0	2	0	0	0	0	0	1	0	0	0	1	0	0	0	1	0	0	0
OTU001333	120	2	0	0	0	1	0	1	0	3	0	3	1	0	0	1	0	0	0	0	0	0	0	1	1	0	1	2	0	0	4	4	0	0	0	0	0	0	0	0	0	0	3	0	3	0	0	4	0
OTU001541	120	0	0	0	0	0	1	0	0	0	0	0	0	0	0	0	0	0	0	0	0	0	0	1	0	0	4	2	0	0	0	0	0	0	0	0	0	0	0	0	0	0	0	0	0	0	0	0	0
OTU001161	119	1	0	0	0	2	0	0	0	0	0	0	0	0	0	0	1	3	0	0	0	0	0	1	2	0	1	0	0	0	0	0	1	0	0	0	2	0	0	0	1	0	0	0	0	0	0	0	0
OTU001221	119	0	0	3	0	2	0	0	0	0	0	1	0	0	0	0	0	0	0	0	0	1	0	0	0	0	0	1	0	0	0	9	0	1	0	0	0	3	1	0	0	2	0	0	3	0	0	1	0
OTU001852	119	0	0	0	0	0	0	0	0	0	0	0	0	0	0	0	0	0	0	0	0	0	0	0	0	0	0	1	0	0	0	0	1	0	0	0	0	0	0	0	0	0	0	0	0	1	1	1	0
OTU001019	118	0	0	0	0	0	0	0	0	0	0	3	0	0	0	1	0	0	0	0	0	0	0	0	1	0	0	0	0	0	0	0	0	0	0	0	0	0	0	0	1	0	0	2	0	14	0	1	1
OTU001182	118	0	0	0	0	2	1	0	0	0	1	0	0	0	1	0	0	0	0	0	0	4	0	0	0	0	1	0	0	0	0	0	0	0	0	0	0	0	1	0	0	0	0	0	2	0	0	0	1
OTU001292	118	0	0	0	0	0	0	0	0	7	0	0	0	4	0	1	0	1	1	0	0	0	0	0	0	0	0	3	0	0	0	1	0	1	0	0	0	0	0	0	4	0	0	0	1	0	0	0	0
OTU001348	118	0	0	0	0	0	3	0	3	0	0	1	0	0	0	3	1	4	0	0	0	0	0	0	2	0	1	6	0	2	0	0	0	0	0	0	2	0	2	0	1	0	0	0	1	0	0	0	4
OTU001351	118	2	0	0	0	0	0	0	0	0	0	0	0	0	0	0	0	0	0	0	0	2	1	0	0	0	0	0	0	0	0	0	0	31	0	0	0	0	1	0	6	0	0	0	2	0	0	1	0
OTU001295	117	0	0	0	0	0	5	2	0	0	0	0	0	0	0	19	0	0	0	0	0	0	0	0	0	0	0	0	0	0	0	0	0	0	0	0	0	0	0	0	3	7	0	0	1	0	0	0	1
OTU001356	117	0	0	0	3	0	0	0	0	2	0	0	3	2	1	1	0	3	0	0	0	0	0	0	0	1	0	0	1	0	0	0	0	3	1	0	0	0	0	0	0	0	0	0	0	0	0	0	0
OTU001717	117	0	0	0	0	0	0	0	0	0	0	0	0	0	0	0	0	0	0	0	0	0	0	0	0	5	0	0	0	0	0	0	0	0	0	0	0	0	0	0	0	0	0	0	0	0	0	0	0
OTU001339	116	0	0	0	0	0	0	0	0	0	0	0	2	2	0	0	0	4	2	0	0	0	0	0	0	0	0	0	3	0	0	0	0	0	0	0	0	0	0	0	9	0	2	0	0	0	2	0	1
OTU001402	116	1	0	0	0	0	0	0	0	1	0	0	0	2	0	0	0	0	0	0	1	2	0	0	0	0	0	0	0	2	2	0	0	0	0	0	2	0	0	0	0	0	1	7	0	0	0	0	0
OTU001569	116	0	0	0	0	0	0	0	0	0	0	0	0	0	0	0	0	0	3	0	0	0	0	0	0	1	0	0	0	0	0	0	0	0	0	0	0	0	0	0	0	0	0	0	0	0	0	0	0
OTU001110	115	0	1	0	0	10	0	0	0	0	0	0	2	0	0	0	0	0	0	0	0	1	0	0	5	0	0	0	0	0	0	0	0	0	0	1	2	0	0	0	2	0	0	0	0	0	0	1	0
OTU001128	115	0	0	0	0	0	0	0	0	0	0	0	0	0	0	1	0	0	0	0	0	0	0	5	0	0	0	0	0	3	0	8	2	0	0	0	0	0	0	0	0	0	0	1	10	0	0	0	3
OTU001237	115	0	0	1	0	0	0	1	0	2	2	8	0	0	0	1	0	0	1	0	0	0	0	0	2	0	1	0	0	3	0	1	0	0	0	0	0	0	1	1	0	2	1	0	2	0	0	0	0
OTU001272	115	1	0	0	0	0	1	0	9	0	0	2	0	0	0	0	0	0	0	0	1	0	0	0	2	0	0	0	0	0	0	0	0	0	0	0	0	0	0	6	0	0	0	4	0	0	0	0	1
OTU001316	115	0	0	0	0	1	2	0	0	0	0	0	0	2	0	1	0	0	0	0	0	3	0	0	0	0	0	0	0	0	0	0	0	0	0	0	0	0	1	0	0	0	0	0	0	0	0	0	0
OTU001331	115	0	1	0	0	0	8	0	0	0	1	0	0	0	0	0	5	0	0	0	0	0	0	0	0	0	0	0	0	0	0	0	0	0	0	0	0	0	0	0	0	0	0	0	0	1	0	0	0
OTU001375	115	0	0	0	0	0	0	0	0	0	0	0	1	1	0	0	0	0	0	0	0	0	0	0	0	2	0	0	0	0	0	0	0	0	0	0	0	0	0	0	0	0	0	0	0	0	0	0	0
OTU001205	114	0	0	0	0	0	0	0	0	0	0	0	0	0	0	0	48	0	1	1	0	0	0	0	0	0	0	0	0	0	0	0	0	0	0	0	0	0	0	0	0	0	0	0	0	0	0	0	0
OTU001341	114	1	0	2	0	0	0	3	1	0	0	0	0	0	1	0	1	0	0	0	0	1	1	0	0	0	0	0	0	0	1	1	1	0	0	0	0	0	0	1	0	1	0	0	0	0	0	0	0
OTU001377	114	0	0	1	0	0	0	0	0	0	1	3	0	0	0	1	0	0	0	0	0	0	0	0	0	0	0	0	0	1	0	0	0	0	0	0	0	0	0	0	0	0	0	0	0	0	0	0	0
OTU001379	114	0	0	0	0	1	0	0	0	8	0	0	0	0	0	0	0	0	0	0	0	0	1	0	1	0	0	0	0	0	0	0	0	0	0	0	0	0	0	1	0	0	0	0	0	2	0	4	0
OTU001388	114	0	0	0	2	0	0	4	0	0	0	0	1	0	0	1	0	0	0	0	0	0	0	2	0	0	1	0	1	0	0	0	0	0	0	4	1	1	0	0	0	0	0	0	1	0	0	1	0
OTU001514	114	0	2	0	5	0	0	0	0	0	1	0	3	0	0	0	0	0	2	0	0	0	0	0	0	0	0	0	0	0	0	0	0	0	0	0	1	0	0	0	4	0	0	0	0	0	0	0	3
OTU001531	114	0	0	0	0	0	0	0	0	0	0	0	0	0	0	0	0	0	0	0	0	0	0	0	0	0	0	0	0	0	0	1	1	0	0	0	0	1	0	0	1	0	0	0	0	0	0	0	0
OTU001107	113	0	0	0	0	0	0	1	13	0	0	0	1	0	1	0	0	1	0	0	0	0	0	0	0	0	2	0	1	0	0	0	0	0	2	0	0	0	0	0	0	0	1	1	0	0	0	0	0
OTU001224	113	0	0	0	0	0	0	0	0	0	0	0	0	0	0	0	0	0	0	1	0	0	0	0	0	0	0	9	0	0	0	1	0	0	0	0	0	0	0	5	0	0	0	3	0	0	0	0	0
OTU001357	113	0	0	0	0	0	0	0	0	0	0	0	0	0	0	0	0	0	0	1	0	0	0	0	0	0	0	0	0	0	1	1	0	0	0	0	0	1	0	1	0	2	0	0	0	21	0	0	1
OTU001509	113	0	0	1	0	0	0	0	0	0	2	0	0	0	0	0	0	0	0	0	0	0	13	2	0	0	0	0	0	6	0	3	0	1	0	0	0	0	1	0	0	0	0	0	3	0	0	0	2
OTU001949	113	0	0	0	0	0	0	0	0	0	0	0	0	0	0	0	0	0	0	0	0	0	0	0	0	0	0	0	1	3	0	0	0	0	0	0	0	0	0	0	0	0	0	0	0	0	0	0	0
OTU001139	111	5	0	8	0	0	0	0	0	2	0	0	0	0	0	3	0	0	0	0	0	1	0	0	0	0	0	1	2	0	0	0	0	3	4	0	0	0	0	1	0	0	0	0	0	0	0	2	0
OTU001148	111	0	2	2	0	5	0	0	0	1	0	0	0	0	0	4	0	0	2	0	0	1	1	0	0	2	0	0	0	1	0	0	0	0	0	1	5	0	0	0	0	0	0	0	0	0	0	0	0
OTU001366	111	0	0	0	0	0	0	0	0	1	0	0	2	0	0	0	0	0	7	0	0	1	1	2	0	1	0	0	0	1	0	0	0	0	0	0	0	0	0	0	1	0	0	0	1	0	0	0	0
OTU001466	111	0	0	0	0	2	0	0	0	2	0	0	0	2	0	0	0	1	4	1	0	0	0	0	0	0	0	0	0	0	0	0	0	0	1	0	0	0	1	0	1	0	0	0	0	0	1	0	0
OTU001528	111	0	0	0	0	0	1	0	0	0	0	0	0	34	0	0	0	0	0	1	0	0	0	0	0	0	0	0	0	0	0	0	0	0	0	0	10	0	1	0	0	0	0	0	0	0	0	0	0
OTU001983	111	0	0	0	0	0	63	0	0	0	0	0	0	0	0	0	0	0	0	0	0	0	0	0	0	0	0	0	0	3	0	0	0	0	0	0	6	0	0	0	0	0	0	0	0	1	0	0	0
OTU001162	110	0	0	0	0	0	0	0	1	0	0	0	0	0	0	7	0	0	0	0	0	0	0	0	0	0	0	0	0	0	0	0	0	0	0	0	0	0	0	0	0	7	0	0	0	0	1	0	0
OTU001393	110	3	0	0	0	0	0	0	0	0	0	0	0	0	0	0	0	0	0	1	2	2	0	0	0	0	0	2	0	0	0	0	0	0	0	0	0	0	0	0	0	0	1	0	0	0	0	0	0
OTU001420	110	0	0	0	0	0	0	0	1	0	0	1	0	0	0	0	0	0	0	0	0	0	0	0	0	0	0	0	0	0	0	0	0	0	0	0	0	0	0	0	0	0	0	1	0	0	0	30	3
OTU001423	110	2	0	1	11	0	0	0	4	0	0	1	0	1	0	0	0	0	3	1	1	0	0	1	0	0	0	0	0	0	1	0	1	1	0	0	0	0	0	0	0	0	0	0	0	0	1	5	0
OTU001431	110	1	0	1	1	0	1	0	0	1	0	0	0	0	0	1	0	0	0	0	0	0	0	4	0	0	0	0	0	0	0	0	0	1	0	0	1	3	0	0	0	0	0	0	2	0	0	1	0
OTU001790	110	0	0	0	0	0	0	0	0	0	10	0	3	0	0	1	0	0	0	0	0	0	0	0	0	0	0	0	0	0	0	0	0	0	0	0	0	0	0	0	0	0	0	0	0	2	0	0	0
OTU001840	110	0	0	0	0	0	0	0	0	0	0	0	0	0	0	0	0	0	0	0	0	0	0	0	0	0	0	1	0	0	0	0	0	0	0	0	0	0	0	1	0	1	0	0	0	0	0	0	0
OTU001848	110	0	0	0	0	0	0	0	0	0	0	0	0	0	0	0	0	0	0	0	0	0	0	0	0	0	0	0	0	0	0	0	0	0	0	0	0	0	0	0	0	0	0	0	0	0	0	0	0
OTU001109	109	0	0	0	2	0	0	0	0	0	0	2	0	0	2	0	0	0	0	0	0	0	0	0	0	0	0	0	1	0	0	0	0	0	0	1	0	1	0	0	1	0	0	0	0	0	0	0	0
OTU001160	109	0	0	0	8	0	0	0	0	1	2	0	0	1	0	1	0	3	0	0	0	0	2	0	0	0	0	0	0	0	1	0	0	0	2	0	0	3	1	0	0	0	0	1	0	0	0	0	0
OTU001223	109	1	0	0	0	0	0	0	0	0	8	0	0	0	0	0	0	4	0	0	0	13	0	2	0	2	0	3	0	0	0	3	0	0	0	0	0	0	0	1	0	0	0	0	0	0	0	0	0
OTU001342	109	0	1	2	0	0	0	0	0	3	1	0	0	0	0	0	2	0	0	0	1	0	0	0	0	0	0	0	1	0	0	5	0	2	0	0	2	0	0	0	2	1	3	0	1	0	0	4	0
OTU001371	109	0	0	0	0	0	2	0	0	0	5	0	0	0	0	2	2	1	0	0	0	5	0	2	0	0	0	0	0	0	0	0	0	0	0	0	0	0	0	1	6	0	0	0	3	0	0	0	0
OTU001384	109	2	0	0	6	0	0	0	0	0	1	0	0	0	4	1	0	0	0	0	0	0	0	0	1	0	0	1	0	0	2	0	0	0	2	0	0	1	0	0	0	0	0	0	0	0	0	0	0
OTU001631	109	0	0	0	0	16	0	0	0	0	0	0	0	3	0	0	0	0	0	0	0	0	0	0	0	0	0	0	0	0	1	0	0	0	0	0	0	0	0	0	0	0	0	0	0	0	0	0	0
OTU001882	109	0	0	0	0	0	0	0	0	0	0	0	0	0	0	0	0	0	0	0	0	0	0	0	0	2	0	0	0	0	0	0	0	0	0	0	0	0	0	0	0	0	0	0	0	0	0	0	0
OTU000648	108	0	0	0	0	0	0	0	0	0	0	0	0	0	0	3	0	0	1	0	0	0	0	2	0	0	0	0	2	0	0	0	0	0	0	0	0	0	0	0	0	0	1	0	0	0	0	0	0
OTU001155	108	0	0	0	0	0	1	0	0	0	0	0	3	0	0	0	0	0	2	0	0	0	0	0	0	0	0	0	0	0	2	0	0	0	2	0	0	0	0	0	0	0	0	0	0	0	1	0	1
OTU001249	108	0	0	0	0	1	0	4	0	0	0	3	0	0	0	0	0	0	0	1	1	0	0	0	0	0	0	0	0	2	0	0	0	0	0	4	0	0	0	0	0	1	0	0	0	0	0	1	1
OTU001350	108	0	2	0	0	0	0	0	0	0	0	0	0	0	0	0	0	0	0	1	0	0	0	0	0	1	0	0	0	0	0	0	0	0	0	0	0	0	0	0	0	0	0	0	0	0	0	0	1
OTU001396	108	5	0	0	0	0	0	0	0	0	0	0	0	0	8	3	0	0	0	0	0	0	2	2	0	0	0	0	0	0	0	0	1	0	1	0	0	0	0	1	0	0	0	1	1	0	0	0	0
OTU001414	108	10	0	0	0	0	0	0	0	0	0	0	0	0	1	4	0	0	0	1	0	0	0	0	1	0	0	0	0	0	0	0	0	0	0	0	2	0	0	3	0	0	0	0	3	0	0	0	0
OTU001451	108	0	0	0	0	0	0	0	1	0	0	0	0	0	1	0	0	0	0	0	0	0	0	0	1	0	2	0	0	0	0	0	0	0	0	0	0	0	0	2	0	0	0	0	0	1	0	0	0
OTU001889	108	0	0	0	0	0	0	0	0	0	0	0	0	0	0	0	4	0	0	0	0	0	0	0	0	0	0	0	0	0	0	0	0	0	0	0	0	0	0	0	0	0	0	0	0	0	0	0	0
OTU001503	107	0	0	0	0	0	0	0	0	1	0	0	0	0	0	6	0	0	3	0	0	0	0	0	0	0	0	0	0	0	0	0	0	0	0	0	0	0	0	0	0	0	0	0	0	0	0	0	0
OTU001753	107	0	0	0	0	0	0	0	0	2	0	0	0	0	0	0	0	0	0	0	0	0	0	0	0	0	0	0	0	0	2	0	0	0	0	0	0	0	0	0	0	0	0	0	0	0	0	0	0
OTU000915	106	0	0	0	0	0	1	0	0	0	0	0	2	0	0	0	0	0	0	0	0	0	0	0	0	0	0	0	0	0	0	0	0	0	0	0	0	0	32	2	0	0	0	0	0	0	0	0	0
OTU001050	106	0	0	0	0	0	0	0	3	0	0	0	0	0	0	0	0	0	0	0	0	0	0	0	0	0	0	0	0	0	0	0	0	0	0	0	0	0	0	1	0	0	1	0	0	17	0	0	0
OTU001149	106	0	0	0	0	0	1	0	0	0	0	0	3	0	1	0	0	0	0	0	0	0	0	0	0	0	0	0	0	0	0	0	0	0	0	0	0	0	0	0	0	0	0	0	0	0	0	0	0
OTU001340	106	0	0	0	0	0	0	0	0	0	0	0	0	0	0	0	0	2	0	1	0	0	0	0	1	0	0	1	0	2	0	0	0	0	0	0	0	0	2	0	0	0	0	0	0	0	0	6	0
OTU001506	106	1	0	0	0	0	0	0	0	0	0	0	0	0	0	1	3	0	0	5	0	2	0	0	0	0	0	0	0	0	0	0	3	6	0	0	0	0	0	0	0	0	0	0	0	0	0	0	0
OTU001834	106	0	0	0	0	47	0	0	0	0	0	0	0	0	0	0	0	0	0	0	0	0	0	0	0	0	0	0	0	0	0	0	0	0	0	0	0	0	0	0	0	0	0	0	0	0	0	0	0
OTU001079	105	0	0	0	0	6	0	0	0	0	0	2	0	0	10	0	0	0	0	0	0	0	0	0	2	0	0	0	0	1	0	0	0	0	0	0	0	0	0	0	0	0	0	0	0	0	0	0	0
OTU001168	105	0	0	0	0	1	0	0	0	0	0	0	0	1	0	2	0	0	1	0	0	0	2	0	1	0	0	0	0	0	0	0	0	5	0	0	0	0	0	0	4	0	0	0	0	0	0	0	1
OTU001186	105	0	0	0	0	0	0	0	0	0	0	0	5	0	0	0	0	0	0	0	0	0	0	0	0	0	0	0	0	1	0	0	2	0	0	0	0	0	0	0	0	1	0	0	0	0	0	1	0
OTU001289	105	0	0	0	0	1	0	0	0	0	0	0	2	0	0	0	0	1	0	0	0	0	0	0	0	0	0	1	0	0	0	0	0	6	0	0	2	0	1	0	0	0	0	3	0	0	0	1	0
OTU001649	105	0	0	0	0	0	0	0	0	3	2	0	0	0	0	0	0	0	6	0	0	0	0	0	0	0	0	0	0	0	0	0	0	0	0	0	0	0	0	0	0	0	0	0	0	0	0	0	0
OTU002082	105	0	0	0	0	0	0	0	0	0	0	0	0	0	0	0	0	0	0	0	0	0	0	0	0	0	0	0	0	0	0	0	0	0	0	0	0	0	0	0	0	0	0	0	0	0	0	0	0
OTU001015	104	0	0	0	0	0	0	0	0	0	0	0	0	0	0	0	0	0	0	0	0	0	0	0	0	0	0	0	0	0	0	0	0	0	1	0	1	0	0	0	0	0	0	0	0	0	0	0	0
OTU001206	104	3	0	2	0	0	0	9	0	0	0	0	2	0	0	0	0	0	0	0	0	1	0	0	0	0	0	0	0	0	0	0	0	0	0	0	0	0	0	0	0	0	1	0	0	0	0	0	2
OTU001360	104	2	1	0	0	1	0	2	1	0	2	0	0	0	1	3	0	0	0	0	0	0	0	0	0	0	0	0	0	0	0	1	0	2	0	1	1	0	0	1	0	0	0	0	1	0	0	0	0
OTU001361	104	2	0	0	0	0	0	0	0	2	0	0	0	0	2	3	0	1	0	0	0	0	0	0	0	0	0	0	0	0	4	6	0	0	0	0	0	2	0	1	0	0	0	1	0	0	0	0	0
OTU001401	104	0	0	0	32	0	1	0	0	2	0	2	0	2	0	0	0	0	0	0	0	0	2	1	0	0	0	0	0	0	1	0	0	4	3	0	0	1	0	0	0	0	0	1	0	0	0	2	0
OTU001430	104	0	0	0	0	0	0	0	0	0	8	0	0	1	0	0	0	0	0	3	0	2	2	0	0	0	0	1	0	2	0	0	1	0	0	0	0	0	1	0	0	0	0	0	1	0	0	0	0
OTU001456	104	0	0	0	0	0	0	0	0	1	0	1	0	0	0	0	0	2	5	0	0	1	0	0	0	0	0	0	0	0	9	0	0	3	2	0	0	0	0	0	0	0	0	0	1	0	0	2	0
OTU001695	104	0	0	11	0	0	0	0	0	1	0	0	0	0	0	0	0	0	2	0	0	0	0	0	0	0	0	0	0	0	0	0	1	0	0	0	0	0	0	0	0	0	0	5	0	0	8	0	0
OTU001240	103	0	0	0	0	0	4	0	0	0	3	0	0	0	0	0	0	0	0	0	0	0	0	0	0	0	0	15	0	10	0	0	5	0	0	0	0	0	0	0	0	0	0	2	0	0	0	0	0
OTU001281	103	0	0	0	0	0	0	0	1	0	0	0	0	0	1	0	0	0	0	0	10	0	0	0	0	0	0	0	0	0	0	0	3	0	0	0	0	0	0	0	0	0	0	0	0	0	0	0	0
OTU001305	103	0	0	0	0	0	0	2	2	1	0	0	0	0	0	0	0	0	0	1	0	0	0	0	0	0	0	0	0	0	15	0	0	0	0	0	0	0	0	0	0	2	0	0	0	0	0	1	8
OTU001337	103	0	0	0	0	0	0	0	0	2	0	0	0	0	0	2	0	0	0	0	0	0	0	0	6	0	0	1	0	0	1	0	0	2	0	0	1	0	1	0	1	0	0	0	0	3	0	2	0
OTU001363	103	0	0	0	0	0	0	0	3	0	0	0	0	0	0	3	0	0	0	0	0	0	3	0	0	0	1	1	0	3	0	0	0	0	0	0	2	0	0	4	0	8	0	0	0	0	0	1	0
OTU001434	103	0	0	0	0	0	1	0	0	0	0	0	0	5	0	2	0	0	0	0	0	0	2	0	0	1	0	0	0	3	0	0	2	9	0	0	0	2	0	0	0	0	0	0	0	0	0	0	0
OTU001486	103	0	0	0	0	0	0	0	0	0	0	2	0	0	1	0	0	0	0	0	0	0	0	0	0	2	0	0	0	0	0	1	0	1	0	0	0	2	0	0	0	0	0	0	0	0	0	0	0
OTU001516	103	0	0	0	0	0	0	4	0	0	0	0	0	0	0	0	0	0	0	0	0	0	2	0	1	0	0	1	0	0	0	3	2	0	0	0	1	0	2	0	0	0	0	0	0	0	0	0	3
OTU001071	102	0	1	0	0	0	0	0	0	0	0	0	0	0	0	0	0	0	0	0	0	0	0	0	0	0	0	0	0	0	0	0	0	0	0	0	5	0	2	0	1	0	0	0	0	0	0	0	1
OTU001258	102	0	0	0	0	5	0	0	0	0	0	0	0	0	0	1	0	0	0	1	0	0	0	0	1	0	0	0	0	0	0	0	0	0	0	0	0	0	1	0	0	0	0	0	0	0	0	0	0
OTU001268	102	2	0	0	3	0	0	0	0	3	0	0	0	0	0	0	0	0	0	1	0	0	0	1	0	0	0	0	0	1	0	0	0	0	0	1	2	0	0	0	0	0	0	1	1	0	0	0	0
OTU001298	102	0	0	0	0	0	0	0	3	0	0	0	0	0	0	0	0	0	0	0	0	0	0	2	0	0	0	0	0	0	0	1	0	0	0	0	0	0	0	1	0	1	0	0	0	0	0	1	0
OTU001318	102	3	0	0	0	0	0	0	10	0	0	0	0	0	0	1	0	0	0	0	0	0	0	0	0	0	0	1	0	0	0	0	0	0	1	0	0	0	1	0	0	0	0	0	0	0	0	0	0
OTU001488	102	0	0	0	0	0	0	0	0	2	3	0	0	0	0	0	0	0	0	0	0	0	0	0	0	0	0	0	0	0	0	1	0	0	0	0	0	0	0	1	0	0	0	0	0	0	0	0	0
OTU001828	102	0	0	0	0	0	3	0	0	0	0	0	0	0	0	0	0	2	1	0	0	0	0	0	0	0	0	0	0	0	0	0	0	0	0	0	0	0	0	0	0	0	0	0	0	0	0	0	0
OTU000639	101	0	0	0	0	0	0	0	0	0	0	0	0	0	0	0	0	0	0	0	2	0	0	0	0	0	0	0	0	0	0	0	0	0	0	0	0	0	0	0	0	0	0	0	0	0	0	0	0
OTU000860	101	0	1	0	0	0	0	0	0	0	0	0	0	0	0	0	0	0	0	0	0	0	0	0	0	0	1	1	0	0	1	0	0	0	0	5	0	0	0	0	0	0	0	0	0	1	1	0	0
OTU001152	101	0	1	0	0	0	0	0	1	0	2	4	0	0	1	0	0	0	1	0	0	4	2	1	0	0	0	0	0	3	0	0	0	0	0	0	0	0	0	1	0	0	0	0	0	0	0	0	0
OTU001323	101	3	0	0	0	0	0	0	1	2	1	2	0	0	0	0	0	0	0	0	0	0	0	0	0	0	1	0	0	0	0	0	1	1	0	1	0	2	0	1	0	0	0	0	1	0	0	0	0
OTU001386	101	1	0	0	0	1	0	0	0	0	0	0	0	0	0	0	0	0	0	0	0	0	0	0	1	1	0	0	0	0	0	0	0	0	0	0	0	0	1	0	0	0	0	0	0	0	0	0	0
OTU001457	101	0	0	1	0	0	1	1	2	1	0	1	0	1	0	0	0	5	1	1	0	0	0	0	0	0	0	0	0	0	0	0	0	2	0	0	0	0	0	0	2	3	0	0	0	0	1	0	0
OTU001491	101	0	0	0	0	0	0	25	1	1	0	0	0	2	0	0	0	0	0	0	0	0	0	0	1	0	0	0	0	0	0	0	4	0	0	0	0	0	0	1	0	8	0	1	0	0	0	1	0
OTU002052	101	0	0	0	0	0	0	0	0	0	0	0	0	0	0	0	0	0	0	0	0	0	0	0	0	0	0	0	0	0	0	0	0	0	0	0	0	0	0	0	0	0	0	0	0	2	0	0	0
OTU002100	101	0	0	0	0	0	0	0	0	0	0	0	0	0	0	0	0	0	0	0	1	0	0	0	0	55	0	0	0	0	0	0	0	0	0	0	0	0	0	0	0	0	0	0	0	0	0	0	0
OTU001358	100	1	0	0	0	0	0	0	0	0	0	0	1	0	0	0	0	0	0	0	0	0	2	0	0	0	0	0	0	0	2	0	0	0	0	5	0	0	0	0	0	2	4	0	0	0	0	1	0
OTU001492	100	0	0	0	0	2	3	0	0	0	0	0	0	2	2	0	0	1	0	0	0	0	1	0	0	0	0	0	0	0	0	0	1	0	0	0	0	0	0	0	1	0	0	0	0	0	2	1	1
OTU001596	100	1	1	2	2	0	0	7	0	0	0	0	0	0	0	0	0	0	0	0	0	0	0	4	3	0	0	0	0	0	1	0	0	1	0	0	0	0	0	0	1	0	1	0	0	0	0	0	0
OTU001653	100	0	0	0	0	2	0	0	0	0	2	0	0	1	1	4	0	0	0	0	0	0	0	0	0	0	0	0	0	1	0	0	0	1	0	0	1	0	1	1	0	0	0	0	0	0	0	0	0
OTU002138	100	0	0	0	0	2	0	0	0	0	0	0	0	0	0	0	0	0	0	0	0	0	0	1	0	0	0	0	0	0	0	0	0	0	0	0	0	0	0	0	0	0	0	0	0	0	0	0	0
OTU000641	99	0	0	0	0	0	0	0	0	0	0	0	0	0	0	0	0	0	0	0	0	0	0	0	0	0	0	0	3	1	0	0	0	0	0	0	0	0	0	0	0	0	0	0	0	0	0	0	0
OTU001380	99	0	1	0	0	0	0	0	0	0	0	0	2	0	0	0	0	0	0	1	0	0	0	3	0	2	0	0	0	0	2	0	0	0	0	28	0	0	0	0	0	0	0	0	5	0	0	0	2
OTU001419	99	5	2	0	0	1	0	0	0	1	0	0	0	1	0	0	1	0	0	0	0	0	0	1	0	0	2	0	0	4	0	0	0	0	0	0	0	0	0	0	3	0	0	0	0	0	0	0	0
OTU001055	98	0	0	0	0	2	0	0	0	1	0	0	0	0	0	0	0	0	0	0	0	0	0	0	0	1	0	0	0	0	0	0	0	0	0	6	0	0	0	0	0	0	0	0	0	0	0	0	0
OTU001159	98	0	0	0	0	0	0	0	2	1	0	0	1	0	0	4	0	2	0	0	0	0	0	0	0	1	0	0	2	0	0	2	0	0	0	0	1	0	0	0	0	0	0	0	0	0	0	0	0
OTU001188	98	0	0	0	0	0	0	0	0	0	0	2	0	0	0	0	0	1	0	2	0	0	0	0	0	0	0	0	0	0	0	0	0	1	0	0	0	0	0	0	0	0	0	0	0	0	0	0	0
OTU001275	98	14	0	0	0	0	0	0	0	0	0	0	0	0	0	0	11	0	0	1	0	0	3	0	0	0	0	0	0	0	0	0	0	0	0	0	0	1	1	5	0	0	0	1	0	0	0	2	0
OTU001280	98	0	0	0	0	0	0	0	0	0	0	0	0	0	0	5	0	0	0	0	0	2	0	0	0	0	0	0	0	0	0	0	0	0	0	0	0	0	0	0	2	0	0	2	0	0	0	0	0
OTU001327	98	2	2	0	0	1	0	0	0	0	0	0	0	0	0	1	0	0	0	0	0	0	0	1	2	0	0	0	0	0	0	3	0	2	0	0	2	3	0	3	0	0	0	2	1	0	1	0	0
OTU001452	98	0	0	0	0	0	0	0	0	0	0	0	0	1	0	3	1	1	0	0	0	0	1	1	0	0	2	1	0	0	0	0	0	2	1	0	1	1	1	3	0	0	0	0	1	0	0	0	1
OTU001628	98	0	2	0	0	0	0	0	0	0	0	0	0	0	0	0	0	1	0	0	0	0	0	0	0	0	0	0	0	0	0	0	0	0	0	0	0	0	0	0	0	0	0	0	2	0	0	0	0
OTU001671	98	0	0	0	0	0	0	0	1	0	2	0	0	0	0	0	0	0	0	0	0	0	0	0	0	0	0	0	0	0	0	0	0	0	0	0	0	0	0	0	0	0	0	0	0	0	0	0	0
OTU000743	97	0	0	0	0	0	0	0	0	0	0	0	0	0	0	0	0	0	0	0	0	0	0	0	0	0	0	0	0	0	0	0	0	0	0	0	0	0	0	0	0	0	0	0	0	0	0	0	0
OTU001028	97	0	0	0	0	0	0	0	0	0	0	0	0	1	0	0	0	0	0	0	0	0	0	0	0	0	0	0	0	0	0	0	0	0	0	0	0	0	0	0	0	0	0	0	0	0	0	0	0
OTU001251	97	0	0	0	0	1	0	0	0	0	0	0	0	0	0	3	1	2	0	0	0	0	0	0	0	0	0	0	1	5	0	0	0	0	0	0	0	0	1	0	0	0	4	1	0	0	0	0	0
OTU001321	97	0	0	3	0	1	0	0	0	0	0	0	0	2	1	6	0	0	0	0	0	0	0	0	1	0	0	3	0	0	0	2	3	0	0	0	0	0	0	0	0	0	0	0	0	0	0	0	0
OTU001347	97	0	0	0	1	1	0	0	0	0	0	0	0	0	1	0	0	0	0	4	0	0	0	0	0	0	0	0	0	0	0	0	0	0	0	0	0	0	0	0	1	0	0	0	0	0	1	0	0
OTU001454	97	1	0	0	0	0	0	0	0	0	0	0	0	0	2	0	0	0	0	0	0	0	0	0	0	0	1	0	0	1	0	0	0	1	0	0	0	1	1	1	0	0	0	0	0	0	0	0	0
OTU001479	97	0	0	1	0	0	3	1	0	2	0	1	0	2	0	2	0	0	0	0	1	1	0	0	0	1	0	0	1	0	0	0	0	1	0	0	2	0	0	1	0	2	0	0	0	0	0	0	0
OTU001689	97	0	0	0	0	7	0	0	0	0	0	0	0	1	0	0	0	0	0	1	0	0	0	0	0	0	0	19	0	0	0	0	9	0	0	0	0	0	1	0	0	0	0	0	0	0	0	2	0
OTU002010	97	0	0	0	0	0	0	0	0	3	0	0	0	1	0	0	0	0	0	0	0	0	0	0	0	0	0	0	0	0	0	0	0	0	0	0	0	0	0	0	0	0	1	0	0	0	0	0	0
OTU002122	97	0	0	0	0	0	0	0	0	0	0	0	0	0	0	0	0	0	0	0	0	0	0	0	0	0	0	0	0	0	0	0	0	0	0	0	0	0	1	0	0	0	0	0	2	0	1	0	0
OTU002130	97	0	0	0	0	0	0	0	0	0	0	0	0	0	0	0	0	0	0	0	0	0	0	0	0	0	0	0	0	0	0	0	0	0	0	0	52	0	0	0	0	0	0	0	0	0	0	0	0
OTU001111	96	0	0	0	0	0	0	0	0	0	0	0	0	0	8	1	0	0	36	0	1	0	0	0	0	0	0	0	0	0	0	0	0	0	0	0	0	0	0	0	0	0	0	0	0	0	0	0	0
OTU001241	96	0	0	0	0	0	0	0	0	0	2	2	0	0	0	4	0	1	0	0	0	0	0	0	1	0	1	0	0	0	0	0	0	0	1	0	0	0	0	0	0	0	0	0	0	0	0	0	0
OTU001368	96	1	0	0	0	0	0	0	0	0	0	0	0	0	0	2	0	0	0	0	0	0	0	0	0	0	0	1	0	0	0	0	0	0	0	0	0	0	2	0	0	0	0	3	0	0	0	0	0
OTU001381	96	0	0	0	0	1	0	0	0	1	0	0	0	0	0	1	0	0	0	0	0	2	0	0	0	0	0	0	0	0	0	5	0	0	0	0	6	0	0	0	0	0	0	0	0	3	0	0	0
OTU001445	96	0	0	0	0	0	0	0	0	0	0	0	0	0	0	0	0	0	0	0	0	0	0	1	2	0	0	0	0	0	0	0	0	1	0	4	0	0	0	0	0	0	0	0	0	0	0	0	0
OTU001462	96	0	0	3	1	0	0	3	2	0	0	0	0	1	0	0	1	0	0	0	3	0	0	1	0	0	0	0	1	0	0	0	0	1	0	1	0	0	0	1	0	2	1	0	0	0	0	1	0
OTU001468	96	0	0	0	0	0	0	0	0	0	0	0	0	0	0	0	0	0	0	3	0	0	0	0	0	0	0	0	0	0	0	0	0	0	0	0	0	0	0	0	0	0	0	0	6	0	0	1	2
OTU001650	96	0	0	0	0	0	0	0	0	0	0	0	0	0	0	0	0	0	0	0	0	0	0	0	0	0	0	0	0	0	0	0	0	0	0	0	0	0	0	0	0	0	1	0	0	0	0	0	0
OTU001962	96	0	0	0	0	0	0	0	0	0	0	0	0	0	0	0	0	0	0	0	0	3	0	0	0	0	0	0	0	0	0	0	0	0	0	0	0	0	0	0	0	0	0	0	0	0	0	0	0
OTU000409	95	0	6	0	1	0	0	0	0	0	0	0	1	0	0	6	0	0	0	0	4	0	0	0	0	0	0	0	0	0	0	0	0	0	1	0	0	1	0	0	0	3	0	0	0	2	2	2	0
OTU000918	95	0	0	0	0	0	0	0	0	0	0	0	0	0	0	0	0	0	0	0	0	0	0	0	0	0	0	0	0	0	0	0	0	0	0	0	0	0	0	0	0	0	0	0	0	0	0	0	0
OTU001002	95	0	0	0	0	0	0	1	1	0	0	2	9	0	0	0	0	0	0	0	0	0	0	0	0	0	3	0	0	1	3	0	0	0	0	0	0	0	0	0	0	3	1	0	0	0	0	0	0
OTU001163	95	0	3	2	3	2	0	0	1	0	0	0	0	0	1	0	1	0	0	0	0	0	1	1	1	0	0	0	2	0	0	1	1	0	0	0	0	1	0	0	0	0	1	0	0	0	0	0	0
OTU001632	95	0	0	0	0	2	0	0	0	0	0	0	0	0	0	3	0	0	1	4	0	0	0	3	0	0	0	0	0	0	0	0	0	0	0	0	0	0	0	0	0	0	0	0	0	0	0	0	0
OTU001785	95	0	0	0	0	0	0	0	0	0	0	0	0	0	0	0	0	0	0	0	0	0	0	0	0	0	3	0	0	0	0	0	0	0	0	0	0	0	0	0	0	0	0	0	0	0	0	0	0
OTU002180	95	0	0	0	0	0	0	0	0	0	0	0	0	0	0	0	0	0	0	0	0	0	0	0	0	0	0	0	0	0	0	0	0	0	0	0	0	0	0	0	0	0	0	0	0	0	0	0	0
OTU002201	95	0	0	0	0	0	0	0	0	0	0	0	0	1	0	0	0	0	0	0	0	0	0	0	0	0	0	0	0	0	0	0	0	0	0	0	0	0	0	0	0	0	0	0	0	0	0	0	0
OTU000612	94	0	0	1	0	0	0	0	0	0	0	0	0	0	0	0	0	0	0	0	0	0	0	0	0	0	0	0	1	3	0	0	0	0	0	0	0	0	0	0	0	0	0	0	0	0	0	0	0
OTU001034	94	0	0	0	0	0	0	0	0	0	1	0	0	0	0	1	0	0	0	0	0	9	0	0	0	0	0	0	0	0	0	0	0	7	0	0	0	0	0	0	0	0	0	0	0	0	0	0	0
OTU001176	94	0	0	1	0	0	0	0	0	1	12	0	0	0	0	0	0	0	1	0	0	0	2	0	0	0	0	0	0	0	0	0	0	0	0	0	0	0	0	0	0	0	0	2	0	0	5	0	0
OTU001207	94	0	0	0	4	3	0	1	0	1	0	0	0	0	0	0	3	0	0	0	0	0	1	0	0	0	0	3	0	0	0	0	1	0	0	0	4	0	0	0	0	3	0	0	1	0	0	7	0
OTU001665	94	0	0	0	0	1	0	0	0	0	0	0	0	0	0	0	0	0	0	0	0	0	0	0	0	0	0	0	0	2	0	0	0	0	0	0	5	0	3	0	0	0	0	0	0	0	0	0	0
OTU001798	94	0	0	0	0	0	0	0	0	2	0	0	0	0	0	0	0	0	0	0	0	0	0	0	0	0	0	0	0	0	0	0	0	0	0	0	0	0	0	0	0	0	0	0	0	0	0	0	0
OTU002002	94	0	0	0	0	0	0	0	0	0	0	0	0	0	0	46	0	0	0	0	0	0	0	0	0	0	0	0	0	0	0	0	0	0	0	0	0	0	0	0	0	0	0	0	0	0	0	0	0
OTU002019	94	0	0	0	0	0	0	0	0	0	0	0	0	0	0	0	0	0	0	0	0	0	0	0	0	0	0	0	0	0	0	0	0	0	0	0	0	0	0	0	0	0	0	0	0	0	0	0	0
OTU002042	94	0	0	0	0	0	0	0	0	0	24	1	0	0	0	0	0	0	0	0	0	0	0	0	1	0	0	0	0	0	0	0	0	0	0	0	0	0	0	0	0	0	0	0	0	0	0	0	0
OTU001200	93	0	2	0	0	0	0	0	0	0	4	0	0	3	0	0	0	0	0	0	4	0	0	0	0	0	0	0	0	0	0	0	2	1	0	0	0	0	0	0	0	0	0	0	0	0	0	0	0
OTU001301	93	0	0	0	0	0	16	0	0	0	0	1	0	1	0	0	0	0	0	0	0	4	0	0	0	0	0	1	0	0	0	0	0	0	0	0	0	0	0	0	0	0	0	0	0	0	1	0	2
OTU001389	93	0	0	0	0	0	0	0	0	0	0	3	0	0	0	0	0	0	0	0	0	0	2	0	0	0	0	0	0	1	0	0	0	0	0	1	0	0	0	0	0	0	0	0	0	0	0	0	0
OTU001398	93	0	1	0	0	0	0	0	0	5	0	0	0	0	0	0	0	1	0	0	1	0	0	0	0	0	0	0	0	0	0	0	0	0	0	0	0	0	0	0	0	0	0	0	0	0	0	0	0
OTU001405	93	0	0	0	0	0	0	0	0	0	0	0	0	0	0	2	0	0	0	0	0	12	0	0	0	0	0	0	0	0	0	0	0	0	0	0	0	0	5	0	0	0	0	0	0	0	0	1	3
OTU001421	93	1	0	0	0	0	0	0	1	1	0	0	0	0	0	4	0	0	0	0	1	0	0	1	0	0	0	1	0	0	1	0	0	0	0	0	0	0	0	1	0	2	0	3	0	0	0	0	0
OTU001536	93	0	0	0	0	0	0	0	0	0	1	1	0	0	0	2	0	0	0	0	0	0	0	0	0	0	4	0	0	0	0	0	0	0	0	4	2	0	0	2	0	0	1	0	0	0	0	0	1
OTU001538	93	0	0	0	0	1	0	0	0	0	0	0	0	1	0	0	0	0	0	1	0	0	0	2	0	0	1	4	0	0	0	0	12	0	0	0	0	0	0	1	0	0	0	0	0	0	0	0	0
OTU001553	93	0	0	0	0	0	12	2	0	0	0	1	0	0	0	0	9	0	0	0	0	0	0	0	0	0	0	0	0	0	0	0	0	0	0	0	0	0	9	0	0	0	22	0	0	0	0	0	0
OTU001216	92	0	0	0	0	0	0	0	12	0	0	0	0	0	0	0	0	0	0	0	0	0	0	0	0	0	0	0	0	0	0	0	0	1	0	0	0	0	0	2	0	0	0	0	0	10	0	0	0
OTU001411	92	0	0	1	0	0	0	0	0	0	0	0	0	0	0	4	0	1	0	0	1	2	0	0	0	0	0	2	0	0	0	0	0	0	0	0	5	0	0	0	0	0	0	0	0	0	0	0	0
OTU001427	92	0	0	7	0	0	0	0	0	0	0	0	0	0	3	0	0	0	0	0	0	0	0	0	0	1	0	0	0	0	0	0	0	0	0	0	0	0	0	1	0	0	0	0	1	0	0	0	0
OTU001533	92	2	0	2	0	0	0	0	2	0	0	0	0	0	0	0	0	0	0	0	0	0	0	0	0	0	1	0	0	0	0	1	3	0	0	0	5	0	0	1	0	5	0	0	0	0	0	0	0
OTU001619	92	0	0	0	0	2	3	0	0	3	0	0	0	0	0	0	3	0	0	1	0	2	0	0	0	0	0	0	0	0	0	0	0	0	0	0	5	0	6	0	0	0	0	1	0	0	0	0	0
OTU001720	92	3	0	0	0	4	0	0	0	0	1	0	0	1	0	0	0	0	0	0	0	0	0	0	0	0	0	0	1	2	0	0	0	0	0	0	2	0	0	0	2	0	0	0	0	0	3	0	0
OTU001754	92	0	0	0	0	0	5	0	0	0	0	0	0	2	0	0	0	0	0	0	0	13	0	0	0	0	0	0	0	1	0	0	0	0	0	0	0	0	0	0	0	0	0	0	0	0	0	0	0
OTU001844	92	0	0	1	0	22	0	0	0	0	0	0	0	5	0	0	0	0	0	0	0	49	0	0	1	0	0	0	0	0	0	0	0	0	0	0	1	0	0	0	0	0	0	0	0	0	0	0	0
OTU001974	92	0	0	0	0	0	0	0	0	0	0	0	0	0	0	0	0	0	0	0	0	0	0	0	0	0	0	0	0	0	0	0	0	0	0	0	0	0	0	0	0	0	0	0	0	0	0	0	0
OTU001183	91	0	0	1	0	0	0	0	0	0	0	0	0	0	0	0	1	0	0	0	0	0	0	2	0	0	17	0	0	2	0	0	0	1	0	0	1	0	0	0	0	0	1	0	5	0	0	1	4
OTU001306	91	3	0	0	0	0	0	0	0	0	0	0	0	0	0	0	0	0	0	0	0	4	0	0	0	0	0	0	0	0	0	0	0	14	0	0	0	0	0	0	0	0	0	0	0	0	0	0	0
OTU001395	91	0	0	0	0	0	0	0	0	0	3	1	0	1	0	0	0	0	0	1	0	4	0	0	0	2	0	6	0	0	0	0	10	0	0	0	0	0	0	0	0	0	0	0	0	0	0	0	0
OTU001750	91	0	0	0	0	0	9	0	0	0	0	0	0	0	0	0	11	0	0	0	0	0	0	0	0	0	0	0	0	0	0	0	0	0	0	0	0	0	0	0	0	0	22	1	0	0	0	0	0
OTU001806	91	0	0	0	0	0	1	0	0	0	0	0	0	0	0	0	0	0	0	2	0	0	0	0	0	0	0	0	0	3	0	0	4	0	0	0	0	0	0	0	0	0	0	0	0	0	0	0	0
OTU001867	91	0	0	0	0	2	0	0	0	0	0	0	0	0	0	0	0	0	0	2	0	0	0	0	0	0	0	0	0	8	0	0	2	0	0	0	0	0	0	0	2	0	0	0	0	0	1	0	0
OTU001132	90	0	0	0	0	0	0	0	0	0	0	0	0	1	0	0	0	0	0	0	0	0	0	0	0	0	0	0	2	1	0	0	0	0	1	1	0	0	0	0	0	0	0	0	0	1	0	0	1
OTU001203	90	0	1	0	0	0	0	0	0	0	0	0	0	0	0	0	0	0	0	0	0	0	0	1	0	0	0	0	0	0	0	0	0	0	1	1	0	0	0	0	0	0	0	0	0	0	0	0	0
OTU001319	90	2	0	0	0	0	0	0	1	1	0	2	0	0	3	1	1	0	1	0	0	0	0	0	0	0	1	1	0	0	0	0	0	0	0	1	0	0	0	0	0	1	0	0	0	0	0	0	0
OTU001449	90	0	0	3	9	1	2	2	2	0	0	0	0	0	0	2	0	2	0	0	0	0	0	0	0	0	0	1	0	0	0	1	0	1	1	0	1	0	0	1	0	1	1	0	1	0	1	0	0
OTU001461	90	1	0	0	0	0	22	0	0	0	0	0	0	0	0	0	0	0	0	0	0	0	0	0	0	0	0	0	0	0	0	0	0	0	0	0	0	0	2	0	13	0	0	0	0	0	0	0	0
OTU001535	90	0	0	0	1	0	0	0	0	0	0	0	0	0	0	0	0	2	0	0	0	0	2	0	2	0	0	0	0	0	0	5	0	1	0	0	0	2	0	0	0	0	0	1	0	0	0	2	1
OTU001556	90	2	0	0	0	0	0	0	0	0	0	0	0	0	0	0	0	0	0	0	0	0	0	0	0	0	0	0	0	0	0	0	0	0	0	0	0	0	0	0	0	0	0	26	0	0	0	0	0
OTU001575	90	2	1	0	3	0	1	1	0	0	0	0	1	0	0	6	0	0	0	0	0	0	0	0	0	0	0	1	0	0	1	1	0	0	0	0	0	0	2	0	0	0	0	0	0	0	1	0	0
OTU001647	90	0	0	0	0	0	0	0	0	0	0	1	1	0	0	0	0	0	0	0	0	0	0	0	0	8	0	0	0	0	0	0	0	0	0	0	0	0	0	0	0	0	0	0	0	0	0	0	0
OTU001648	90	0	0	0	0	0	0	0	0	0	0	8	0	0	0	0	0	0	0	0	0	0	0	0	0	0	0	0	0	0	0	0	0	0	0	0	0	0	0	0	0	0	0	1	1	3	0	3	0
OTU001690	90	0	0	0	0	0	0	0	0	0	0	0	0	0	0	0	0	0	0	1	1	0	0	0	0	0	0	0	0	0	1	0	0	0	0	0	0	0	0	0	0	0	1	0	0	0	1	0	1
OTU001933	90	0	0	0	0	0	8	0	0	0	0	0	0	4	0	0	0	0	0	0	0	7	0	0	0	0	0	0	0	0	0	0	0	0	0	0	0	0	0	0	0	0	0	0	0	0	0	0	1
OTU002119	90	0	0	0	0	0	0	0	0	2	1	0	0	0	0	1	0	1	0	1	0	0	0	0	0	0	0	0	0	0	0	0	0	0	0	0	0	0	0	0	0	0	0	0	0	0	0	0	0
OTU001201	89	0	0	4	0	0	0	0	0	0	0	0	0	0	0	0	0	0	0	0	0	0	0	2	0	0	1	2	0	0	0	0	0	0	0	0	0	0	0	0	0	0	0	0	0	0	0	0	0
OTU001252	89	0	1	0	3	0	0	0	0	1	0	0	0	0	0	0	0	0	0	0	0	0	0	1	0	0	0	2	0	0	0	0	0	0	0	0	0	0	0	0	3	0	0	0	0	0	2	0	0
OTU001260	89	0	0	0	0	1	0	0	0	0	0	0	0	0	0	0	0	0	1	0	0	0	4	0	0	0	0	0	0	0	24	0	0	1	1	0	1	0	0	0	0	0	0	0	0	0	0	2	0
OTU001278	89	0	0	0	0	2	0	3	0	0	0	0	0	0	0	0	0	0	0	0	0	0	0	0	0	0	32	0	2	0	5	0	0	0	0	0	0	0	0	0	0	2	0	0	0	0	1	0	0
OTU001400	89	0	0	0	0	0	1	0	0	0	0	0	0	0	0	1	1	0	0	0	0	0	0	0	0	0	0	0	0	0	0	0	0	0	0	0	0	0	5	0	0	0	1	12	0	0	0	0	0
OTU001688	89	0	0	0	0	0	0	0	0	0	0	0	0	0	2	0	0	0	0	2	0	0	0	0	0	0	0	0	0	0	0	0	0	0	0	0	0	0	2	0	0	0	0	0	0	0	0	0	0
OTU001724	89	0	0	0	0	1	0	0	0	0	0	0	0	0	0	0	15	0	2	0	0	0	0	0	0	0	0	0	0	0	0	0	0	0	0	0	0	0	0	0	0	0	0	0	0	0	0	0	0
OTU001854	89	0	0	0	0	0	0	0	6	0	0	0	0	0	0	0	0	0	0	0	0	0	0	0	0	0	0	0	0	0	0	0	1	0	0	0	0	0	0	0	0	0	0	0	0	15	0	0	0
OTU002048	89	0	0	0	0	0	0	0	0	0	0	0	0	0	0	0	0	1	0	0	0	0	0	0	0	0	0	0	0	0	0	0	0	0	0	0	0	0	0	0	0	0	0	0	0	0	0	0	0
OTU001399	88	1	0	0	0	0	1	0	1	0	0	0	0	0	1	0	0	1	0	0	0	0	0	0	0	0	0	0	0	0	0	0	0	0	0	0	0	0	0	0	1	0	0	0	0	0	0	4	0
OTU001412	88	0	0	0	0	0	0	0	0	0	0	0	1	0	1	0	0	0	2	0	0	1	0	0	0	1	0	0	2	0	0	0	0	0	6	0	0	0	0	0	2	0	0	0	0	0	0	1	0
OTU001544	88	0	0	0	0	0	0	0	0	0	0	0	0	0	0	0	0	0	0	0	0	0	0	0	0	0	0	0	0	0	1	0	5	1	0	5	0	0	0	0	2	0	0	0	0	0	0	0	0
OTU001577	88	1	0	0	0	0	0	0	2	0	0	0	0	0	0	0	0	0	0	0	0	0	0	0	4	0	0	0	0	0	0	0	0	0	0	0	0	0	0	2	0	0	0	0	0	0	0	0	0
OTU001660	88	0	0	0	0	0	0	0	0	0	0	4	0	1	1	0	0	0	0	0	5	0	0	0	0	0	0	0	0	0	0	0	0	0	0	0	0	0	0	0	0	0	0	0	0	0	0	0	0
OTU001802	88	0	0	0	4	1	0	0	0	0	1	0	0	2	0	0	0	0	0	5	0	1	0	0	0	0	0	0	0	0	0	2	0	1	0	0	1	0	0	0	2	0	0	0	0	0	3	0	0
OTU001898	88	0	0	0	0	1	0	0	0	0	0	0	0	5	0	2	0	0	0	0	0	0	0	0	7	0	0	1	0	0	0	0	0	0	0	1	0	0	0	0	1	0	0	0	0	0	2	0	0
OTU000724	87	0	0	0	0	0	0	0	0	0	0	0	0	0	0	0	0	0	0	0	0	0	0	0	0	0	0	0	20	4	0	0	0	0	0	0	0	0	0	0	0	0	0	0	0	0	0	0	0
OTU001140	87	0	0	0	2	0	0	1	0	0	0	0	1	0	0	0	0	0	0	0	0	0	0	0	0	0	1	0	1	0	0	0	0	0	0	0	0	0	0	0	0	0	0	0	0	1	0	0	0
OTU001416	87	0	0	0	0	1	0	0	0	0	0	1	0	0	0	1	0	0	0	1	0	0	0	0	0	0	0	0	4	0	0	4	0	1	0	0	0	0	0	0	0	0	0	0	0	0	0	0	0
OTU001433	87	1	0	0	0	0	0	1	0	2	0	0	1	0	0	0	0	0	0	0	2	0	0	0	0	0	0	0	0	0	0	0	0	0	0	1	0	0	0	0	0	0	1	0	0	0	0	2	0
OTU001483	87	0	1	0	0	1	0	0	0	0	0	1	0	0	0	0	1	0	0	0	0	0	1	0	0	0	0	0	0	2	0	0	0	0	0	0	0	0	2	0	1	0	0	0	0	0	0	1	2
OTU001507	87	0	0	1	1	0	0	8	0	1	0	2	0	0	0	0	0	0	0	0	0	0	0	0	0	0	0	0	0	0	0	0	0	0	1	2	0	0	0	0	0	1	5	0	0	0	0	0	0
OTU001523	87	0	0	1	0	0	0	0	5	0	0	4	0	0	0	1	0	0	0	0	0	0	1	2	0	0	0	0	0	0	0	0	2	0	3	0	0	1	0	0	0	1	0	0	0	0	0	0	0
OTU001543	87	0	0	0	0	3	0	0	0	2	1	0	0	1	2	0	0	0	1	0	0	0	0	0	0	0	3	0	0	0	0	0	0	0	0	0	0	0	1	0	0	0	0	0	0	0	3	0	0
OTU001551	87	0	0	1	0	0	0	0	1	0	0	0	0	0	1	0	4	0	0	0	0	0	0	0	0	0	0	0	0	0	0	0	0	0	0	0	0	0	0	8	3	0	0	0	0	0	0	0	1
OTU001662	87	3	0	2	1	0	0	1	0	0	1	0	0	0	0	0	0	0	0	0	0	0	0	0	0	2	0	0	0	0	0	0	0	0	0	0	0	0	0	1	0	0	2	0	1	0	0	2	0
OTU001804	87	0	0	0	0	0	0	0	0	0	0	0	5	0	0	0	0	0	0	0	1	0	0	0	0	8	0	0	0	0	0	0	0	0	0	0	0	0	0	0	0	0	0	0	0	0	0	0	0
OTU001926	87	0	0	0	0	0	0	0	0	0	0	0	0	0	0	0	0	0	0	0	0	0	0	0	0	0	0	0	0	0	0	0	0	0	0	0	0	0	0	0	0	0	0	0	0	0	0	0	0
OTU002081	87	0	0	0	0	0	0	0	0	0	0	0	0	0	0	0	0	0	0	0	0	0	0	0	0	0	0	0	0	0	0	0	0	0	0	0	0	0	0	0	0	0	0	0	0	0	0	0	0
OTU002109	87	0	0	0	0	0	0	0	0	0	0	0	0	1	2	0	0	0	0	0	0	0	0	0	0	0	0	0	0	0	0	0	0	0	0	0	0	0	0	0	0	0	0	0	0	0	0	0	0
OTU002161	87	1	0	0	0	0	0	0	0	0	0	0	0	0	0	0	0	0	0	0	0	0	0	0	0	0	0	0	0	0	0	0	0	0	0	0	45	0	0	0	0	0	0	0	0	0	0	0	0
OTU001770	86	0	0	0	0	1	0	1	0	0	0	0	0	0	0	0	0	0	0	0	0	0	0	0	0	0	0	1	0	0	0	0	1	0	0	0	0	0	2	0	0	0	0	0	0	0	0	0	0
OTU001800	86	0	0	1	0	0	0	0	1	1	1	0	0	0	1	2	0	0	0	0	0	0	1	0	0	0	0	3	0	0	0	4	2	3	0	0	0	1	0	0	1	0	0	0	0	0	0	0	0
OTU000566	85	0	0	0	0	0	0	0	0	0	0	0	0	0	0	0	0	0	0	0	0	0	0	0	0	0	0	0	4	2	0	0	0	0	0	0	0	0	0	0	0	0	0	0	0	0	0	0	0
OTU001126	85	0	0	0	0	0	23	0	0	0	0	0	0	0	0	0	0	0	0	0	0	0	0	3	0	0	0	0	0	0	0	0	0	0	0	0	0	0	12	0	0	0	0	0	0	0	0	0	0
OTU001417	85	0	1	0	0	2	1	0	0	1	0	1	0	0	2	0	0	0	0	0	0	0	3	0	1	1	0	0	0	0	0	0	0	0	0	0	0	0	0	0	0	0	0	0	0	0	1	0	0
OTU001489	85	0	0	0	0	0	3	0	0	0	0	0	0	1	0	1	1	3	1	0	0	2	0	0	0	0	0	0	1	0	0	0	0	0	0	0	0	0	0	0	1	2	0	0	0	0	3	0	2
OTU001766	85	0	0	0	0	1	0	0	0	0	0	0	0	0	0	0	0	0	0	0	0	0	0	0	0	0	0	0	0	0	0	0	0	0	0	1	0	0	0	0	0	0	0	0	0	0	0	0	0
OTU002156	85	0	0	0	0	0	0	0	0	0	0	0	0	0	0	0	0	0	0	0	0	0	0	0	0	0	0	0	0	0	0	0	0	0	0	0	0	0	0	0	0	0	0	0	0	0	0	0	0
OTU001242	84	0	0	0	0	1	3	0	0	0	0	0	0	12	0	0	0	0	0	0	0	0	0	0	0	0	0	0	0	0	0	0	0	0	0	0	0	0	1	0	0	0	0	0	0	0	0	0	0
OTU001372	84	1	0	0	2	0	0	0	0	2	2	0	0	0	0	0	0	1	0	0	0	0	9	0	0	0	0	1	0	1	2	0	0	0	2	0	0	2	0	0	0	0	0	0	0	0	0	0	0
OTU001482	84	3	1	3	2	0	2	0	2	0	0	0	0	0	0	3	0	0	0	0	0	0	0	0	5	0	0	0	0	1	1	0	0	2	1	3	1	3	0	0	0	0	0	0	1	0	0	0	0
OTU001530	84	0	0	0	0	0	0	0	0	0	0	0	0	0	0	0	0	0	1	0	0	0	0	0	0	1	0	0	0	0	0	1	0	1	6	0	0	0	0	0	0	0	0	1	0	0	0	2	0
OTU001557	84	0	1	3	0	0	1	0	0	0	0	0	0	0	0	0	1	0	0	0	0	0	2	2	0	0	0	0	0	1	0	0	0	0	0	0	2	3	2	0	0	0	0	4	0	0	0	0	0
OTU001568	84	0	0	0	0	0	33	1	0	1	0	0	0	0	0	0	1	0	0	0	0	0	0	0	0	0	0	0	0	0	0	0	0	0	0	0	0	0	0	0	0	0	0	0	0	0	0	1	0
OTU001571	84	0	0	0	0	0	0	0	0	0	1	0	0	0	0	1	1	0	2	0	0	0	1	1	0	0	0	0	0	0	0	0	0	4	0	0	0	0	0	0	0	0	0	0	0	0	0	0	0
OTU001591	84	0	0	0	0	0	4	0	0	0	1	0	0	0	0	1	0	0	0	5	0	1	0	0	0	0	0	0	0	0	0	0	0	0	0	0	0	0	1	0	0	0	0	0	0	0	0	0	3
OTU001626	84	0	0	0	0	0	0	0	0	0	0	0	0	0	0	0	0	0	0	0	0	0	0	0	0	1	1	1	0	0	0	0	0	0	0	0	0	0	0	0	0	0	0	0	0	0	0	0	0
OTU001703	84	1	0	0	0	0	0	0	0	0	3	0	0	0	0	0	0	0	0	1	0	0	0	0	0	0	0	2	0	0	0	0	11	0	0	0	1	0	2	0	0	0	0	0	0	0	0	0	0
OTU001713	84	0	0	0	0	0	0	0	0	0	0	0	0	0	0	0	0	0	0	0	0	0	0	0	0	0	0	0	0	0	0	0	0	0	0	0	0	0	0	0	0	0	0	0	0	0	0	0	0
OTU001866	84	0	0	0	0	0	0	0	0	2	0	0	0	0	0	0	0	0	1	0	0	0	0	0	0	0	0	0	0	0	0	0	0	0	0	0	0	0	0	0	0	0	0	0	0	0	0	0	0
OTU001256	83	0	0	0	0	0	0	0	1	0	0	0	0	0	0	0	0	0	0	0	0	0	0	0	4	0	0	0	0	0	0	0	0	0	0	0	0	0	0	1	0	0	0	0	0	0	0	0	0
OTU001322	83	0	0	0	0	0	0	2	0	0	0	1	4	0	0	0	0	0	0	0	0	0	0	0	0	0	0	0	0	0	0	0	0	0	1	0	0	0	0	2	0	0	1	0	0	0	1	0	0
OTU001463	83	0	0	0	7	3	2	0	0	0	2	0	0	4	0	0	0	0	8	0	0	0	0	1	0	0	0	1	0	0	0	1	1	0	0	0	0	0	0	0	0	0	0	0	0	0	2	1	1
OTU001473	83	0	0	0	0	0	0	0	3	0	0	0	0	0	0	0	0	0	0	0	0	1	0	0	0	0	0	0	0	0	0	0	0	0	0	0	0	0	0	16	0	0	0	0	0	0	0	0	0
OTU001497	83	0	0	0	0	0	0	0	0	0	0	0	0	0	0	0	0	0	0	0	0	0	0	0	0	0	2	0	0	0	0	0	0	0	0	1	0	0	0	0	0	0	0	12	0	0	1	35	0
OTU001508	83	0	0	1	0	2	4	0	0	0	1	0	1	0	0	0	0	0	0	0	0	0	0	0	0	0	0	0	0	0	1	0	0	9	0	0	4	0	0	0	0	0	0	0	0	0	0	1	0
OTU001515	83	0	0	0	0	0	0	0	0	0	0	0	0	0	0	0	0	0	0	0	0	0	0	0	0	0	0	0	0	0	0	0	0	16	0	0	0	0	0	0	3	1	0	0	0	0	0	0	0
OTU001548	83	0	0	0	0	0	0	0	1	3	0	0	0	0	0	0	0	0	0	2	0	0	0	0	0	0	0	0	0	5	0	0	0	0	0	0	0	0	0	0	0	0	0	0	0	0	0	0	0
OTU001563	83	0	0	0	0	0	0	0	0	0	0	0	0	0	0	0	0	1	0	0	0	0	1	0	2	0	0	1	0	0	0	1	0	0	10	1	0	0	0	0	0	0	0	0	0	0	0	1	0
OTU001625	83	0	2	0	0	0	4	0	0	0	0	0	0	9	0	0	0	0	0	0	0	0	0	0	0	0	0	0	0	0	0	0	0	0	0	0	0	0	0	0	1	0	1	0	0	0	1	0	1
OTU001813	83	0	0	3	0	0	0	0	0	0	0	0	0	0	0	0	0	0	0	0	0	0	1	0	0	0	0	0	0	1	0	2	0	0	0	0	0	0	0	0	0	0	0	0	0	0	0	0	0
OTU001987	83	0	0	0	0	0	0	0	0	0	0	2	0	1	2	0	0	0	0	0	0	0	0	0	2	0	0	0	0	0	2	0	1	0	3	0	0	0	0	0	0	0	0	0	0	0	3	0	0
OTU002206	83	0	0	0	0	0	0	0	0	0	0	0	0	0	0	0	0	0	0	0	0	0	0	0	0	0	0	0	0	0	0	0	0	0	0	0	0	0	0	0	0	0	0	0	0	0	0	0	0
OTU000671	82	0	0	0	0	0	0	0	0	0	0	0	0	0	0	0	0	0	0	0	0	0	0	0	0	0	0	0	0	0	0	0	0	0	0	0	0	0	0	0	0	0	0	0	0	0	0	0	0
OTU001267	82	2	0	0	0	0	0	0	0	0	0	0	0	0	0	3	1	0	0	0	0	0	1	0	0	0	1	0	0	0	0	0	0	0	0	0	2	0	0	0	6	0	0	0	2	0	0	3	0
OTU001325	82	0	0	0	0	0	1	0	0	1	0	0	0	2	0	0	0	1	0	0	0	0	0	0	0	0	0	0	0	0	0	1	0	3	0	1	14	0	1	0	0	0	0	0	0	0	0	3	1
OTU001365	82	2	0	0	0	1	0	0	0	0	0	1	0	0	0	0	0	1	0	0	0	0	1	1	0	0	0	0	1	0	0	0	0	0	0	0	4	0	0	0	0	0	0	0	0	0	0	0	0
OTU001582	82	0	0	0	0	0	0	1	0	0	0	0	0	0	0	0	1	0	0	0	0	1	0	0	4	0	0	0	2	0	0	3	0	0	0	0	0	0	0	0	0	0	2	0	1	0	2	0	0
OTU001600	82	0	4	0	0	0	0	0	0	0	0	0	0	0	1	2	0	0	0	0	0	0	1	0	0	0	0	0	0	0	0	0	1	0	2	0	0	0	0	0	0	0	0	3	0	0	0	0	0
OTU001707	82	0	0	0	1	0	0	0	0	0	0	0	0	0	0	0	0	0	0	0	0	0	0	0	0	0	0	0	1	0	3	0	1	3	1	5	0	0	0	0	0	0	0	0	0	0	0	0	0
OTU001731	82	0	0	0	0	0	0	0	0	0	1	0	0	0	0	0	0	0	0	0	0	0	0	0	0	0	0	0	0	0	0	3	9	0	0	0	0	0	0	0	0	0	0	0	0	0	0	0	0
OTU001934	82	1	0	0	0	0	0	0	0	0	0	0	0	0	0	0	0	0	0	1	0	1	0	0	1	0	0	0	0	0	2	0	0	0	0	0	5	0	0	1	0	0	0	0	0	2	0	0	0
OTU000262	81	0	0	0	0	0	0	0	0	0	0	0	0	0	0	0	0	0	0	0	0	0	0	0	0	0	0	0	0	0	0	0	0	0	0	0	0	0	0	0	0	0	0	0	0	0	0	0	0
OTU001426	81	0	0	0	0	3	1	1	0	0	0	0	0	2	0	0	0	0	0	0	0	0	0	0	1	0	0	0	0	2	0	0	0	0	0	0	4	1	0	0	1	0	0	0	0	0	0	1	2
OTU001440	81	1	0	0	0	0	0	0	0	1	0	0	0	0	0	0	0	0	0	0	0	1	0	0	0	0	0	0	0	0	0	0	0	2	0	0	4	2	0	0	0	0	0	0	0	0	0	0	0
OTU001447	81	2	0	0	0	0	0	0	0	0	0	0	0	0	0	0	1	1	0	0	0	0	2	0	0	0	0	0	0	0	0	1	0	0	0	0	0	2	0	0	1	0	0	0	0	0	1	3	0
OTU001485	81	0	0	0	0	1	0	0	0	0	0	0	0	0	0	2	5	0	0	0	0	0	8	0	0	0	0	0	0	0	0	0	0	0	0	0	0	1	0	2	0	0	0	0	0	0	0	0	0
OTU001494	81	7	0	3	0	0	0	0	0	0	0	0	1	0	0	0	0	0	0	1	0	0	0	0	0	0	1	0	0	0	0	0	0	0	0	0	1	0	0	3	0	0	0	0	0	0	0	0	0
OTU001555	81	0	0	0	1	0	0	0	0	0	0	0	0	0	0	0	0	0	0	0	0	0	0	0	0	0	2	1	0	0	0	0	0	0	0	0	0	0	0	0	0	0	1	0	0	0	0	0	0
OTU001894	81	0	0	0	0	6	0	0	0	0	0	0	0	0	0	4	0	0	0	0	0	0	0	3	0	0	0	0	0	0	0	5	17	0	0	0	0	0	0	0	0	0	0	0	0	0	0	0	0
OTU001901	81	0	0	0	0	0	0	0	0	0	0	0	0	0	0	0	0	0	0	0	0	0	0	0	0	0	0	0	0	0	0	0	0	0	0	0	0	0	0	0	0	0	0	0	0	0	0	0	0
OTU002047	81	0	0	0	0	0	0	0	0	0	0	0	0	0	0	0	0	0	0	0	0	0	0	0	0	0	1	0	0	0	2	0	5	0	0	0	0	0	0	0	0	0	0	0	0	0	0	2	1
OTU000177	80	0	0	0	0	0	0	0	0	0	0	0	0	0	0	0	0	0	0	0	0	0	0	0	0	0	0	0	0	0	0	0	0	0	0	0	0	0	0	0	0	0	0	0	0	0	0	0	0
OTU001370	80	0	4	2	0	0	0	0	0	0	0	0	0	0	0	0	0	0	0	0	0	0	0	0	0	0	0	0	0	1	0	0	0	2	0	1	0	0	0	0	0	1	2	0	0	0	0	0	0
OTU001438	80	0	0	0	1	0	0	0	0	1	0	0	1	0	0	4	0	0	0	0	0	0	0	0	3	0	1	0	0	0	0	0	0	0	1	0	0	0	1	0	0	0	1	0	0	0	0	0	0
OTU001470	80	3	0	0	0	2	0	1	1	0	0	4	1	0	0	0	0	0	0	0	0	0	0	1	0	0	0	0	0	2	1	0	0	4	0	0	0	0	0	0	0	0	0	0	0	0	0	0	0
OTU001487	80	0	1	0	0	0	0	0	0	0	0	0	4	0	0	2	0	0	0	0	0	0	0	0	0	1	0	0	0	0	0	2	0	0	0	0	0	0	0	0	0	1	0	0	0	0	0	0	0
OTU001501	80	1	0	0	0	0	0	0	0	2	0	1	0	0	0	0	2	0	0	0	0	0	0	0	0	0	3	6	0	5	0	0	0	1	0	0	0	0	0	0	2	0	0	0	0	0	0	0	0
OTU001732	80	0	0	0	0	0	2	0	0	3	2	0	0	0	0	0	0	0	0	0	0	0	0	0	0	0	0	1	0	0	0	0	0	0	0	0	0	0	0	0	0	0	0	0	0	0	0	0	4
OTU001776	80	0	0	0	1	0	0	0	0	3	0	2	0	2	0	0	0	0	0	0	0	0	0	0	0	0	0	0	0	0	0	0	0	0	0	0	0	0	0	0	0	0	0	0	0	0	0	0	0
OTU001859	80	0	0	0	0	0	0	0	0	0	0	0	0	1	0	0	0	0	0	2	0	0	0	0	0	1	0	0	0	0	0	0	0	0	0	1	0	0	0	0	0	0	0	0	0	0	1	0	0
OTU002383	80	0	0	0	0	0	31	0	0	0	0	0	0	0	0	0	0	0	0	0	0	0	0	0	0	0	0	0	0	0	0	0	0	0	0	0	0	0	1	0	0	0	0	1	0	0	1	0	2
OTU001246	79	0	0	0	0	0	0	0	8	0	0	0	0	0	0	0	0	1	0	0	0	0	0	0	0	0	0	0	0	0	0	0	0	0	0	0	0	0	0	0	0	0	0	0	0	0	0	0	0
OTU001359	79	0	0	0	0	0	0	0	0	1	0	0	0	0	0	0	1	0	0	0	0	2	0	0	0	0	1	0	3	0	0	0	0	0	0	0	0	0	0	0	0	0	0	0	0	0	0	0	0
OTU001436	79	0	0	0	2	1	1	0	3	1	0	0	0	0	0	2	4	0	0	0	0	0	0	0	0	0	0	0	1	0	0	0	0	0	0	0	1	0	0	0	1	0	0	0	0	0	0	0	0
OTU001460	79	0	0	1	0	1	8	0	0	0	0	0	0	0	0	0	0	0	0	0	0	0	0	0	0	0	0	2	0	0	0	1	0	0	0	1	1	0	0	0	0	0	1	0	0	0	0	0	0
OTU001699	79	0	2	0	0	0	0	0	0	0	0	0	0	0	2	3	1	0	0	0	0	0	0	0	0	1	0	0	0	0	0	1	0	0	7	0	6	0	0	2	2	0	0	0	0	0	0	1	0
OTU001741	79	0	1	0	0	0	4	0	0	1	0	0	0	0	0	1	3	0	0	2	0	0	3	0	0	0	0	0	0	0	0	0	0	0	0	0	1	8	0	0	0	0	0	0	0	0	0	0	0
OTU001930	79	0	0	0	0	0	0	0	0	0	0	0	0	0	0	2	0	0	0	0	0	0	1	0	0	0	0	1	0	0	0	0	0	0	0	0	0	0	0	0	0	0	0	0	0	0	0	0	0
OTU002317	79	0	0	0	0	0	0	0	0	0	0	0	0	0	0	0	0	0	0	0	2	0	0	0	0	0	2	35	0	0	0	2	0	0	0	0	0	0	8	0	0	0	0	0	0	0	0	0	0
OTU001262	78	0	0	0	0	0	0	0	0	0	3	0	0	0	0	0	0	0	0	0	0	0	1	0	0	0	1	0	0	0	11	0	0	0	1	0	0	0	0	0	0	0	0	2	0	0	0	6	0
OTU001424	78	4	0	2	0	0	0	0	0	0	0	0	0	0	0	0	0	0	0	8	0	0	0	1	0	0	0	0	0	1	0	0	0	0	0	0	2	0	0	1	0	0	0	0	0	0	0	0	0
OTU001443	78	0	0	0	0	0	0	0	0	1	1	0	0	0	0	1	0	0	5	0	0	0	0	0	0	0	0	0	0	0	0	0	0	0	0	0	0	0	0	0	0	0	0	0	0	0	0	0	0
OTU001547	78	2	0	0	0	2	0	0	0	0	0	0	0	0	2	0	0	0	0	0	0	0	1	1	3	0	0	0	0	0	0	0	0	0	0	1	3	0	3	1	0	0	0	0	0	0	2	0	0
OTU001630	78	0	0	0	0	0	1	0	0	3	1	0	0	0	0	0	0	0	0	0	0	0	0	0	0	0	0	0	0	17	0	0	0	0	0	0	0	0	0	0	0	0	0	0	0	0	0	0	1
OTU001955	78	0	0	0	0	0	1	0	0	0	0	0	0	0	0	0	0	0	17	0	0	0	0	0	0	1	0	0	0	0	1	1	0	0	0	0	0	0	0	0	2	0	0	0	0	0	1	0	0
OTU002021	78	0	0	2	0	0	0	0	0	0	0	0	0	0	0	1	0	0	0	1	0	0	2	0	0	0	1	0	0	0	0	0	2	0	0	0	5	0	1	0	0	0	1	0	0	0	0	0	0
OTU002181	78	0	0	0	0	0	0	0	0	0	0	0	0	0	0	0	0	0	2	0	0	0	0	0	0	0	0	0	0	0	0	0	0	0	0	0	0	0	0	0	0	0	0	5	0	0	1	0	0
OTU002274	78	0	0	0	0	0	0	0	0	0	0	0	0	0	0	0	0	0	0	0	0	0	0	0	0	0	0	0	0	0	0	0	0	0	0	0	0	0	0	0	0	0	0	0	0	0	0	0	0
OTU000734	77	0	0	0	0	0	0	0	0	1	0	0	0	1	0	0	0	0	0	0	0	0	0	0	0	0	0	0	5	6	0	0	0	0	0	0	0	0	1	0	1	0	0	0	0	0	0	0	0
OTU001248	77	0	0	0	0	0	0	0	0	0	0	0	0	0	0	0	0	0	0	0	0	0	0	0	0	0	0	0	0	0	0	0	0	0	0	0	0	0	0	0	0	0	0	0	0	0	0	0	0
OTU001346	77	0	0	0	0	0	0	0	0	2	0	0	0	3	0	0	0	1	0	0	0	0	0	0	1	0	0	0	0	0	0	0	0	0	0	0	0	0	0	0	0	0	0	0	0	0	0	0	0
OTU001657	77	2	0	1	3	0	0	0	0	0	0	0	0	0	0	2	0	2	0	0	0	0	2	3	0	0	0	0	0	0	0	0	0	0	0	0	0	1	0	0	0	0	0	2	0	0	0	0	0
OTU001738	77	1	1	0	0	0	0	0	0	0	0	0	0	0	0	4	0	0	0	0	0	0	2	1	0	0	3	3	0	0	0	0	0	3	0	1	2	0	0	0	0	0	0	4	2	0	1	0	0
OTU002422	77	0	0	0	0	0	0	0	0	0	0	0	0	0	0	0	0	0	0	0	0	0	0	0	0	0	0	0	0	0	0	0	0	0	0	0	0	0	0	0	0	0	0	0	0	0	0	0	0
OTU000870	76	0	0	0	0	3	0	0	0	0	0	0	0	0	0	0	1	0	0	0	0	0	0	1	0	0	0	0	0	0	0	0	0	0	0	0	0	0	0	0	0	0	0	0	0	0	0	0	0
OTU001274	76	0	0	5	0	0	0	0	6	0	0	0	0	0	0	0	0	0	0	0	0	0	0	0	0	0	0	0	0	0	1	0	0	0	0	0	0	0	2	0	0	0	0	0	0	0	0	0	0
OTU001654	76	0	0	0	0	0	0	0	0	0	0	0	0	0	0	6	0	1	0	1	0	2	0	0	2	0	0	1	0	0	0	0	0	2	0	0	0	0	0	1	0	0	0	0	0	0	0	2	1
OTU001663	76	0	0	0	0	0	0	0	0	1	0	1	2	0	0	0	0	0	2	0	0	0	0	0	0	0	0	2	3	0	0	0	0	0	0	0	1	0	0	0	0	0	0	0	0	0	0	0	0
OTU001672	76	0	0	0	1	0	0	0	0	0	1	0	0	0	0	0	0	0	0	0	0	0	1	1	1	0	0	0	0	2	0	1	0	0	0	0	3	0	0	0	0	0	0	0	0	0	0	0	1
OTU001897	76	0	0	0	0	1	0	0	0	0	0	0	0	0	0	0	0	0	1	0	0	0	0	1	0	1	0	0	0	0	0	0	2	0	0	0	0	0	0	0	0	0	0	0	0	0	1	2	0
OTU002061	76	0	0	0	0	0	0	0	0	0	0	0	0	0	0	0	1	0	0	0	0	0	0	3	0	0	0	0	0	0	0	0	0	0	0	0	0	0	0	0	0	0	0	0	0	0	0	0	3
OTU002071	76	0	0	0	0	0	0	0	0	0	1	0	0	0	0	0	0	0	2	0	0	0	0	0	0	0	0	0	0	0	0	0	0	0	0	0	0	0	0	0	0	0	0	0	0	0	0	0	0
OTU002485	76	0	0	0	0	0	0	0	0	0	0	0	0	0	0	0	0	0	0	0	0	0	0	0	0	0	0	0	0	0	0	0	0	0	0	0	0	0	0	0	0	0	0	0	0	0	0	0	0
OTU002496	76	0	0	0	0	0	0	0	0	0	0	0	0	0	0	0	0	0	0	0	0	0	0	0	0	0	0	0	0	0	0	0	0	0	0	0	0	0	0	0	0	0	0	0	0	0	0	0	0
OTU001510	75	0	0	1	0	0	3	0	0	2	0	0	0	4	0	2	0	0	0	0	0	0	1	0	0	0	0	0	0	0	0	0	0	3	0	0	0	1	0	3	0	0	0	0	0	0	0	0	0
OTU001637	75	0	0	0	0	0	0	0	0	1	0	0	0	0	0	1	0	0	0	0	0	0	0	0	0	0	0	0	0	0	0	0	0	0	0	0	0	0	0	0	1	0	0	0	0	0	0	0	0
OTU001639	75	0	0	1	0	0	0	0	0	0	2	0	4	0	0	0	0	0	0	3	0	0	0	0	0	0	1	1	0	0	0	0	0	0	0	0	0	0	2	0	0	0	0	0	0	0	0	1	0
OTU001751	75	0	0	0	0	0	0	0	0	0	1	0	0	0	0	0	0	3	0	1	0	0	3	0	0	0	4	4	0	0	0	0	0	0	0	0	0	0	0	0	0	0	0	0	0	0	3	1	1
OTU002053	75	0	0	0	0	0	0	0	0	0	0	0	0	0	0	0	0	0	0	0	0	0	0	0	0	0	0	0	0	0	0	0	0	0	0	0	0	0	0	0	0	0	0	0	0	0	0	0	0
OTU002121	75	0	0	0	0	12	0	0	0	0	0	0	0	0	0	0	0	0	0	0	0	0	0	0	0	0	0	0	0	0	0	11	0	0	0	0	0	0	0	0	0	0	0	0	0	0	0	0	0
OTU002179	75	0	0	0	0	0	0	0	0	0	0	0	0	0	0	16	0	0	0	0	2	0	0	0	0	0	0	0	0	0	0	0	0	0	0	0	0	0	0	0	9	0	0	0	0	0	0	0	0
OTU001464	74	0	0	0	0	1	0	0	0	0	0	1	0	2	0	1	0	0	0	0	0	0	0	0	0	0	0	1	0	0	0	0	0	0	0	0	2	0	0	0	0	0	0	0	0	0	0	0	0
OTU001598	74	0	0	0	0	0	8	0	0	0	0	0	0	2	0	0	0	0	1	0	0	6	0	0	0	0	0	0	0	0	0	1	0	0	0	0	0	0	0	0	1	0	0	0	0	0	0	0	0
OTU001645	74	0	0	0	0	2	0	0	0	2	0	0	0	3	0	3	0	0	0	0	0	0	0	0	3	0	0	0	0	0	0	0	0	0	0	0	0	0	0	0	2	0	0	0	0	0	0	1	2
OTU001749	74	2	0	0	0	0	0	0	0	0	0	0	0	0	0	0	0	3	0	1	0	2	0	0	0	0	0	0	0	3	0	1	4	0	0	0	0	0	0	0	0	0	0	0	0	0	0	0	0
OTU001761	74	0	0	0	0	0	0	0	0	2	0	0	0	0	0	1	0	0	0	0	0	0	0	6	0	0	2	1	0	0	0	0	0	0	0	0	0	0	0	0	0	0	1	0	2	0	0	0	0
OTU001833	74	3	0	1	0	0	2	1	0	0	0	0	0	0	0	0	0	0	0	0	0	0	1	1	0	2	5	0	0	0	0	0	0	0	0	0	0	0	0	1	1	0	2	0	0	0	0	0	0
OTU001123	73	0	0	0	0	0	0	0	0	0	0	0	0	0	0	0	0	0	0	0	0	0	0	0	0	0	0	0	0	0	0	0	0	0	0	0	1	0	0	0	0	0	0	0	0	0	1	0	0
OTU001151	73	0	0	1	5	0	0	0	0	3	0	1	0	1	0	0	0	0	0	0	0	0	0	0	0	0	0	0	0	0	7	0	0	0	1	2	0	0	0	0	0	0	0	0	1	0	0	0	0
OTU001195	73	0	4	0	0	1	0	0	0	0	0	0	0	0	0	0	4	0	0	0	0	1	0	0	0	0	1	0	0	0	0	0	0	1	0	0	2	0	0	0	0	2	0	0	0	0	0	0	0
OTU001232	73	0	0	1	0	0	0	0	0	0	0	0	0	1	0	0	0	0	0	2	0	0	0	0	0	0	2	0	0	0	4	0	1	0	0	3	0	0	0	0	0	1	0	0	0	2	0	6	0
OTU001330	73	0	0	0	0	0	0	0	0	0	0	1	4	0	0	0	0	0	0	0	0	0	0	0	0	0	1	0	0	0	0	0	0	0	0	1	0	0	0	0	0	4	1	0	0	0	0	0	0
OTU001471	73	0	0	0	0	0	0	0	0	0	0	0	0	0	0	0	0	0	0	0	0	0	9	7	0	0	0	0	0	0	0	0	0	0	0	0	1	0	3	0	0	0	0	5	0	0	0	0	0
OTU001587	73	0	0	0	0	1	0	0	0	0	0	0	0	0	0	0	0	1	0	0	0	0	0	0	0	0	0	0	0	0	0	0	0	0	0	0	0	0	0	0	0	0	0	0	0	0	0	0	0
OTU001610	73	0	0	2	0	0	0	0	1	0	1	0	0	0	0	1	0	0	0	1	0	0	0	0	0	0	0	0	0	2	0	0	1	0	0	1	0	0	0	1	0	0	0	0	0	0	0	0	0
OTU001756	73	0	0	0	0	0	0	1	0	0	0	0	0	0	0	3	0	0	0	0	0	0	0	0	0	0	0	0	0	0	0	1	0	0	0	0	0	0	0	2	0	0	0	0	0	0	0	0	1
OTU001762	73	0	0	0	0	0	0	0	0	1	0	0	0	1	0	0	0	0	1	0	0	0	0	0	0	0	0	0	1	0	0	0	0	0	0	0	0	0	0	0	1	0	0	0	0	0	1	0	0
OTU001784	73	0	0	0	0	0	0	0	10	0	0	0	0	0	3	0	0	0	0	0	0	0	0	0	0	0	0	0	0	12	0	0	3	0	0	0	0	0	0	0	0	0	0	0	0	0	0	0	1
OTU001831	73	0	0	0	0	1	0	0	0	0	0	0	0	0	0	0	0	2	0	5	0	0	0	0	0	0	0	0	0	0	0	0	0	2	0	0	0	1	0	0	0	0	0	0	0	0	0	0	0
OTU002058	73	0	0	0	0	1	0	0	0	0	1	0	0	0	0	0	0	0	0	0	0	1	0	0	0	0	0	0	0	0	0	1	0	0	0	0	0	0	0	0	0	0	0	0	0	0	5	0	0
OTU000644	72	0	0	0	0	0	0	3	1	0	0	0	7	2	0	0	0	0	0	0	0	0	0	2	0	0	0	0	0	0	0	1	1	0	0	0	0	0	0	0	0	4	0	0	0	0	0	0	0
OTU001064	72	0	0	0	0	0	0	0	0	0	0	0	0	0	0	0	0	0	0	0	0	3	0	0	0	0	0	0	0	0	0	0	0	0	0	0	0	0	0	0	0	0	0	0	0	0	0	0	0
OTU001441	72	0	0	0	0	0	0	1	0	0	2	0	0	0	0	0	0	0	0	0	0	0	0	0	0	0	0	1	0	0	0	0	0	0	0	0	0	0	0	0	0	0	0	0	0	0	0	0	0
OTU001490	72	0	0	1	0	0	1	1	0	0	1	1	1	0	2	0	0	0	0	0	0	0	0	0	0	0	0	0	2	10	0	0	0	0	0	0	0	0	0	1	0	0	0	1	0	0	1	0	0
OTU001526	72	0	0	0	0	0	5	0	0	0	0	0	0	0	0	0	0	0	0	0	0	1	0	0	0	0	0	0	0	0	0	1	0	0	1	0	0	0	0	0	0	0	0	0	0	0	2	0	0
OTU001629	72	0	0	0	2	4	0	0	0	0	2	0	0	0	0	0	0	0	0	0	0	0	0	0	0	0	0	0	0	0	0	0	1	0	0	0	1	0	0	0	1	0	0	2	0	0	0	0	2
OTU001679	72	0	0	0	6	0	0	0	0	0	0	0	0	0	0	0	0	0	1	0	0	0	0	0	0	0	0	0	0	1	0	0	0	0	0	0	0	0	2	0	0	0	0	0	0	0	1	0	1
OTU001795	72	0	0	0	2	0	1	1	0	1	0	0	0	0	1	0	1	0	1	0	0	0	0	0	3	0	0	0	0	0	0	0	0	2	0	0	1	0	0	0	0	0	0	0	0	0	0	1	0
OTU001856	72	0	0	0	0	0	0	0	0	0	0	0	0	0	0	0	0	0	9	0	2	0	0	0	0	1	0	0	3	0	1	0	0	0	1	0	0	0	0	0	0	0	0	0	0	0	2	0	1
OTU001862	72	0	0	0	0	0	0	0	0	0	0	0	0	1	0	0	0	1	0	1	0	0	0	0	0	0	0	0	0	0	2	0	0	0	2	2	0	0	0	0	0	0	0	0	0	0	0	0	0
OTU002006	72	0	0	0	0	0	0	0	0	0	0	0	0	0	0	0	0	0	0	0	0	0	0	0	0	0	0	0	0	0	0	0	0	0	0	0	0	0	0	0	0	0	0	0	0	0	0	0	0
OTU002452	72	0	0	0	0	0	0	1	0	0	0	0	0	0	0	0	0	0	0	0	0	0	0	0	0	0	0	0	0	0	0	0	0	0	0	0	0	0	0	0	1	2	1	0	0	9	1	0	0
OTU000520	71	0	0	0	0	0	0	0	0	0	0	0	0	0	0	0	0	0	0	0	0	0	0	0	0	0	0	0	0	0	0	0	0	0	0	0	0	0	0	0	0	0	0	0	0	0	0	0	0
OTU000981	71	0	0	0	0	0	0	0	3	0	0	0	0	0	0	0	0	0	0	0	0	0	0	0	0	0	0	0	0	0	0	4	0	0	0	0	0	0	0	4	0	0	0	0	0	6	0	0	0
OTU001296	71	0	0	0	0	0	0	0	1	0	0	0	0	0	0	0	0	0	1	0	0	0	0	0	0	0	0	0	0	0	0	0	0	0	0	0	0	0	0	2	0	0	0	0	0	0	0	0	0
OTU001512	71	0	0	0	0	0	0	0	0	1	0	0	0	0	0	0	0	0	0	0	0	0	0	0	0	0	0	0	0	0	0	0	0	0	0	0	0	0	1	0	2	0	0	0	0	0	1	0	1
OTU001519	71	0	1	0	1	0	0	2	0	0	1	1	0	0	0	0	0	0	0	0	0	0	0	0	0	0	0	0	0	0	0	0	0	0	0	0	0	0	0	0	0	0	0	0	0	0	0	0	0
OTU001588	71	0	0	2	0	0	0	1	1	0	0	1	0	2	0	0	0	0	0	1	2	0	1	0	0	0	0	0	0	0	0	0	0	0	0	0	0	0	0	0	0	0	0	0	0	0	0	0	0
OTU001611	71	0	0	0	0	0	0	0	1	4	0	0	0	0	0	0	0	0	0	0	0	0	0	0	0	0	0	0	0	0	0	0	0	0	0	0	0	0	2	0	0	0	0	0	0	0	0	0	0
OTU001681	71	0	0	0	0	0	0	0	0	0	0	0	0	0	0	0	0	0	0	0	0	0	0	0	0	0	0	0	0	1	0	0	2	0	0	3	0	0	0	0	2	2	0	0	0	0	1	0	0
OTU001791	71	0	2	0	0	0	0	0	0	0	0	0	0	0	0	1	0	0	0	0	0	0	0	3	0	0	0	0	0	0	0	0	0	0	0	2	0	0	0	0	0	0	0	0	0	0	0	0	0
OTU002290	71	0	0	0	0	0	0	0	0	0	0	0	0	0	0	0	0	0	0	0	0	0	0	0	0	0	0	0	0	0	0	0	0	0	0	0	0	0	0	0	1	0	0	0	0	0	0	0	0
OTU002333	71	0	0	0	0	0	0	0	0	0	0	0	0	0	0	0	0	0	0	0	0	0	0	0	0	0	0	0	0	0	0	0	0	0	0	0	0	0	0	0	0	0	0	0	0	0	0	0	0
OTU000680	70	0	0	0	0	0	0	0	0	0	0	0	0	0	0	0	0	0	0	0	0	1	1	0	0	0	0	0	0	0	0	0	0	0	0	0	0	0	0	0	0	0	0	0	0	0	0	0	0
OTU001579	70	0	0	0	4	0	0	0	0	0	0	0	0	0	0	0	0	0	0	0	0	0	0	0	0	1	0	0	0	0	0	0	3	0	0	0	0	0	0	0	0	2	0	0	0	0	0	0	0
OTU001745	70	0	0	0	0	0	2	1	0	0	0	1	0	0	3	0	0	0	0	0	0	0	0	0	0	0	0	0	0	0	6	0	0	0	0	0	0	0	0	0	0	0	0	0	0	0	0	0	0
OTU001906	70	5	1	7	0	0	0	0	2	0	0	0	0	0	0	0	0	0	0	0	0	0	1	0	0	0	0	0	0	0	0	0	1	0	6	0	0	0	0	2	0	0	0	0	0	0	0	0	0
OTU002094	70	0	0	0	0	0	0	0	0	0	0	0	3	0	0	0	0	0	2	1	0	0	0	0	0	1	0	0	0	0	0	0	0	0	0	0	0	0	0	0	0	1	0	0	0	0	0	0	0
OTU002368	70	0	0	0	0	0	0	0	0	0	0	0	0	0	0	0	0	0	0	0	0	0	0	0	0	0	0	0	0	0	0	0	0	0	0	0	0	0	0	0	0	0	0	0	0	0	0	0	0
OTU000922	69	0	0	0	0	0	0	0	0	0	0	0	0	0	0	0	0	0	0	0	1	0	0	0	0	0	0	0	0	0	0	0	0	0	0	0	0	0	0	0	0	0	0	0	0	0	0	0	0
OTU001106	69	0	0	1	0	0	0	7	0	0	0	0	0	0	0	0	0	0	0	0	0	0	0	0	0	0	8	0	2	0	0	0	0	0	2	0	0	0	0	0	0	0	12	0	0	0	0	0	0
OTU001539	69	0	4	0	0	0	0	0	0	0	0	0	0	0	0	0	0	0	0	1	2	0	0	0	2	1	0	0	0	0	3	0	0	0	0	0	0	0	0	0	0	1	0	0	0	14	0	0	0
OTU001570	69	0	0	0	0	0	0	0	0	0	0	0	0	0	0	0	0	0	0	0	0	0	0	0	0	0	0	0	0	0	0	0	0	0	0	0	0	0	0	0	0	0	0	0	0	0	2	0	0
OTU001634	69	0	0	2	0	0	0	0	0	0	0	0	0	0	0	1	0	0	0	0	0	0	0	0	0	0	0	0	0	0	0	0	0	0	0	0	0	0	0	0	0	0	0	0	0	0	0	0	0
OTU001644	69	1	0	0	0	0	0	0	0	1	0	0	0	0	0	0	0	0	0	0	0	0	0	0	0	0	0	0	0	1	0	0	0	0	0	0	0	0	0	0	0	2	0	0	0	0	0	0	0
OTU001646	69	0	0	0	0	0	4	0	0	1	0	0	0	1	0	1	2	0	0	1	0	0	0	0	0	0	0	0	0	0	0	0	1	0	0	0	0	0	0	4	0	0	0	0	0	0	0	0	1
OTU001680	69	0	0	0	0	4	1	0	6	0	0	0	0	0	0	0	0	0	0	0	0	0	0	0	0	0	0	0	0	0	0	0	0	0	0	0	0	0	0	0	0	0	0	0	0	0	0	0	0
OTU001698	69	0	0	0	0	0	3	0	0	1	1	0	0	0	0	0	0	0	0	0	0	0	1	0	1	0	0	0	0	0	0	1	0	1	0	0	0	2	0	0	0	0	0	0	0	0	1	0	4
OTU001771	69	0	0	0	0	0	0	1	0	0	0	0	0	0	0	0	0	0	0	0	1	0	0	0	0	0	0	1	2	1	0	1	1	0	0	0	0	0	0	0	0	0	0	0	0	0	2	0	0
OTU001772	69	0	0	0	0	0	0	0	1	0	0	0	0	0	1	0	0	0	0	0	0	0	1	0	0	0	0	0	0	0	0	0	0	0	0	0	0	0	0	0	1	2	0	0	0	0	0	0	0
OTU001838	69	0	0	0	0	0	0	0	3	0	0	0	0	0	0	0	0	0	0	0	0	0	3	0	0	0	0	0	0	0	0	0	1	2	0	0	1	0	0	0	1	1	0	0	2	0	1	0	0
OTU001865	69	0	0	1	0	0	0	0	0	0	7	0	0	0	0	1	0	0	0	0	0	0	0	0	0	0	0	0	0	2	0	0	3	0	0	0	0	0	1	0	0	0	2	0	0	0	0	0	0
OTU001891	69	0	0	0	0	0	1	0	0	0	0	0	0	0	0	0	0	0	0	0	0	0	0	1	0	0	0	0	0	0	0	0	0	1	0	0	0	0	0	0	0	0	0	0	0	0	0	0	0
OTU001936	69	0	0	0	0	0	0	0	0	0	0	0	0	0	0	0	0	0	0	0	0	3	0	0	0	0	0	2	0	0	0	0	0	0	0	0	0	0	1	0	0	0	0	0	0	0	0	0	0
OTU001957	69	6	0	0	0	0	0	0	0	0	0	0	0	0	0	0	1	0	0	0	0	0	0	0	0	0	0	0	0	0	0	0	0	0	0	0	0	0	0	0	0	0	0	0	0	0	0	5	2
OTU002093	69	0	0	0	0	0	0	0	0	0	0	0	0	0	0	0	0	0	0	0	0	0	0	0	0	0	0	0	0	0	0	2	4	0	0	0	0	0	0	0	0	0	1	0	0	0	0	0	0
OTU002219	69	0	0	0	0	4	0	0	0	0	1	0	0	0	0	0	0	0	1	0	0	0	0	0	0	0	0	7	0	0	0	0	4	0	0	0	0	0	1	0	0	0	0	0	0	0	0	0	0
OTU002577	69	0	0	0	0	0	0	0	0	0	0	0	0	0	0	0	0	0	0	0	0	0	0	0	0	0	0	0	0	0	0	0	0	0	0	0	0	0	0	0	0	0	0	0	0	0	0	0	0
OTU000771	68	0	0	1	0	0	0	0	0	0	0	0	0	0	0	0	0	0	0	0	0	0	0	0	0	0	0	1	0	0	0	0	0	0	0	0	0	0	0	1	0	0	2	0	0	0	0	0	0
OTU000837	68	0	0	0	0	0	9	0	0	0	0	0	0	0	0	0	0	0	0	0	5	1	0	0	0	0	0	1	0	0	0	0	0	0	0	0	0	0	0	0	0	0	0	0	0	0	0	0	0
OTU001170	68	0	0	0	0	0	0	0	0	0	0	1	0	46	0	0	1	0	0	0	0	0	0	0	0	0	0	0	0	0	0	0	0	0	0	0	0	0	0	0	0	0	0	0	0	0	0	0	0
OTU001442	68	0	0	0	0	0	1	1	0	0	1	0	0	0	0	0	7	0	0	0	0	2	0	0	0	0	0	0	0	0	0	0	0	1	0	0	0	0	0	0	0	0	0	1	0	0	0	0	2
OTU001513	68	0	0	0	0	0	0	0	0	0	0	0	0	0	0	4	0	0	0	0	0	0	0	1	0	0	0	2	0	0	0	0	0	0	0	1	0	0	4	1	1	0	1	1	0	0	0	0	0
OTU001621	68	0	0	0	0	0	0	0	0	5	0	1	0	0	2	2	3	1	0	0	0	2	0	0	0	0	0	0	0	0	0	0	0	0	0	0	0	0	0	0	0	0	0	0	1	0	0	0	0
OTU001711	68	0	0	0	0	0	0	0	0	0	0	0	1	0	0	0	0	0	2	0	0	1	0	0	0	0	0	0	0	0	0	0	0	0	0	0	0	0	0	0	0	0	0	0	0	0	0	0	0
OTU001730	68	0	1	0	0	3	0	0	0	0	0	1	0	0	9	2	0	0	0	0	0	0	0	0	1	0	0	0	0	0	0	0	1	0	0	0	0	0	0	0	0	0	0	0	0	0	0	0	0
OTU001744	68	0	0	0	0	0	2	0	0	0	0	0	0	0	0	0	2	0	0	0	0	0	0	0	0	0	2	2	0	3	0	0	0	0	0	0	0	1	0	0	0	0	0	0	0	0	0	1	0
OTU001971	68	0	1	0	0	2	0	0	0	14	0	0	0	1	0	0	0	0	0	0	1	0	0	0	0	0	0	0	0	0	0	0	0	0	0	0	0	0	0	0	0	0	1	0	4	0	0	0	0
OTU002063	68	0	0	0	0	0	0	0	0	0	0	0	0	3	0	0	0	0	0	1	0	1	0	0	0	0	0	0	0	0	0	0	0	0	0	0	0	0	0	0	0	0	0	0	0	0	0	0	0
OTU002067	68	0	0	0	0	0	0	0	0	0	0	0	0	0	1	0	0	0	0	0	0	0	0	0	0	0	0	0	1	0	0	0	0	0	0	0	0	0	0	0	0	0	0	0	0	0	0	0	0
OTU002131	68	0	0	0	0	2	0	0	0	0	1	1	0	0	0	0	0	0	0	0	0	0	0	0	1	0	0	0	0	2	0	0	0	0	0	0	0	0	0	0	0	0	0	0	0	0	0	0	1
OTU002640	68	0	0	0	0	0	0	0	0	0	0	0	0	0	1	0	0	0	0	0	0	0	0	0	0	0	0	0	0	0	0	0	0	0	0	0	0	0	0	0	0	0	0	0	0	0	0	0	0
OTU001498	67	0	0	0	3	0	0	0	0	0	1	0	0	0	0	0	0	0	0	0	0	0	0	0	0	0	2	0	0	0	0	0	1	0	0	3	0	0	0	0	0	0	0	0	0	0	0	0	0
OTU001518	67	0	0	0	0	1	0	0	0	0	0	0	5	0	0	0	0	1	0	0	0	0	0	0	0	0	0	1	1	0	0	0	0	0	0	0	0	0	0	0	0	0	3	0	0	0	0	2	0
OTU001697	67	0	0	0	0	39	0	0	0	0	0	0	0	0	0	0	0	0	0	0	0	0	0	0	0	0	0	0	0	0	0	0	0	0	0	0	3	0	0	0	0	0	0	0	0	0	0	0	0
OTU001740	67	0	0	0	0	0	0	0	0	0	0	0	0	1	0	0	3	0	0	0	0	0	0	0	0	0	0	0	0	0	0	0	0	0	0	0	0	0	0	0	0	0	0	0	0	0	0	0	0
OTU001786	67	0	0	0	0	0	0	0	0	0	0	0	0	1	0	0	0	0	0	0	0	0	1	0	2	0	0	0	0	0	0	0	0	0	0	0	0	0	0	0	0	2	0	0	0	0	4	3	0
OTU001841	67	0	0	0	0	0	0	0	0	2	6	4	0	0	0	0	0	0	0	0	0	0	1	0	0	0	0	0	0	0	0	0	0	0	0	0	0	0	0	0	0	0	0	2	0	0	0	0	0
OTU001860	67	0	0	1	0	0	0	0	0	0	0	0	0	0	0	0	0	0	0	0	0	0	0	0	0	0	2	0	0	0	0	0	0	1	0	0	0	0	0	0	0	0	0	0	0	0	0	0	0
OTU001913	67	0	0	0	0	1	0	0	0	0	0	0	0	0	0	0	0	0	0	0	0	8	0	0	1	0	0	0	0	0	0	0	0	0	0	0	0	0	1	0	0	0	0	0	0	0	0	0	1
OTU001996	67	0	0	1	3	0	0	0	0	0	0	0	4	0	0	0	0	0	0	0	0	0	0	0	0	0	0	0	0	0	0	0	0	0	0	0	0	1	0	0	0	0	0	1	0	0	0	1	0
OTU002024	67	0	0	0	0	0	0	0	1	0	0	0	0	1	0	0	0	0	0	0	0	0	0	0	8	0	0	0	0	0	0	0	0	0	0	0	0	0	0	0	0	0	0	0	0	0	2	0	0
OTU002057	67	0	0	0	0	0	0	0	0	0	0	0	0	0	0	0	0	0	0	0	0	0	0	0	0	0	0	0	0	0	0	0	1	0	0	0	0	0	0	0	0	0	0	0	0	0	0	0	0
OTU002195	67	0	0	0	0	0	2	0	0	0	0	0	0	0	0	0	0	0	0	0	0	0	0	0	0	2	0	0	0	0	0	0	0	0	0	0	0	0	0	1	3	0	0	0	0	0	0	0	0
OTU002275	67	0	2	0	0	0	0	0	0	0	0	0	0	0	0	0	0	0	0	0	0	0	0	0	1	0	0	0	0	1	0	0	0	0	2	1	0	0	0	0	0	0	0	0	0	0	0	0	0
OTU002345	67	0	0	0	0	1	1	0	0	1	0	0	0	1	0	0	0	0	0	0	0	0	0	0	0	0	0	0	0	0	0	0	0	0	0	0	0	0	0	0	0	0	0	0	0	0	0	0	0
OTU002627	67	0	0	0	0	0	0	0	0	0	0	0	0	0	0	0	0	0	0	0	0	0	0	0	0	0	0	0	0	0	0	0	0	0	0	0	0	0	0	0	0	0	0	0	0	0	0	0	0
OTU000952	66	0	0	0	0	0	0	0	0	0	0	0	0	0	0	0	0	0	0	0	0	0	0	0	0	0	0	0	0	0	0	0	0	0	0	0	0	0	0	19	0	0	0	0	0	0	0	0	3
OTU001099	66	0	0	0	0	0	0	0	2	0	0	0	0	0	0	0	0	0	0	0	0	0	0	0	0	0	5	1	0	0	0	0	0	0	0	0	0	0	0	0	0	0	0	0	0	0	0	0	0
OTU001475	66	0	0	0	0	0	0	0	0	0	2	0	0	0	0	0	0	0	0	0	0	0	4	0	0	0	0	0	0	1	0	0	0	0	0	0	0	0	2	0	0	0	0	0	0	0	0	0	0
OTU001559	66	2	0	0	0	0	0	3	2	0	0	0	0	0	0	0	1	1	1	0	0	0	0	0	0	0	0	0	0	0	0	0	0	0	0	0	0	0	0	2	3	0	0	0	1	0	0	1	0
OTU001612	66	0	0	0	0	0	0	0	0	0	0	0	0	1	0	3	0	0	0	0	0	0	0	0	0	0	0	0	0	0	0	0	1	0	0	0	0	0	0	0	0	0	0	0	1	0	0	0	0
OTU001652	66	0	0	0	0	0	0	0	0	0	0	0	0	0	0	0	0	0	0	0	0	0	0	0	0	0	0	0	0	0	0	0	0	0	0	0	0	0	13	1	1	0	0	1	0	0	0	0	0
OTU001706	66	0	1	0	0	0	3	0	0	2	0	0	0	0	0	0	0	0	0	1	0	1	0	0	0	0	0	0	4	0	0	0	0	0	0	0	0	0	0	0	3	0	0	0	0	0	0	0	0
OTU001763	66	0	0	0	0	0	2	0	0	1	0	0	0	0	0	0	0	0	0	0	0	0	2	1	0	0	0	0	0	0	0	0	0	0	0	0	3	2	0	0	0	0	0	0	0	0	0	0	0
OTU001822	66	0	0	0	0	0	0	0	0	0	0	0	0	0	0	0	0	0	0	0	0	0	0	0	0	0	0	0	0	0	0	0	1	0	0	0	0	0	0	0	0	0	0	0	0	0	0	0	0
OTU001875	66	0	0	0	0	0	0	0	0	0	0	0	0	0	0	0	0	0	0	0	2	0	0	0	0	0	0	0	0	0	0	0	0	0	0	0	0	0	0	0	0	0	0	0	0	0	0	0	0
OTU001912	66	0	0	0	0	0	0	0	0	0	0	0	0	2	0	0	2	1	0	0	0	0	0	0	0	0	0	0	0	0	0	1	0	0	0	0	7	0	0	0	0	0	0	0	0	0	3	0	1
OTU002033	66	0	0	0	0	0	0	0	1	0	0	0	0	0	0	0	0	0	1	0	0	0	0	1	0	0	2	3	0	0	0	0	0	0	0	0	0	0	0	1	0	0	0	0	0	0	0	0	0
OTU002227	66	0	0	0	1	0	2	0	0	0	0	4	0	0	4	0	0	0	0	0	0	0	0	0	0	0	0	0	0	0	0	0	0	0	3	0	0	0	0	0	0	0	0	0	0	0	0	0	0
OTU001250	65	0	0	1	0	0	2	0	0	0	0	0	0	0	0	0	0	0	0	0	0	0	0	0	0	0	0	0	0	0	0	0	0	0	0	0	0	0	0	0	0	0	0	1	0	0	0	0	0
OTU001343	65	0	0	0	0	0	0	0	10	0	0	0	0	0	0	0	0	0	0	0	1	2	0	0	0	0	0	0	0	0	0	5	0	0	0	0	0	2	0	3	0	0	0	2	0	0	0	0	0
OTU001496	65	1	0	0	0	0	1	0	0	0	0	0	0	0	0	0	0	0	0	0	0	0	0	0	3	0	0	0	0	0	0	0	1	1	0	0	0	1	0	0	0	0	0	0	1	0	0	0	0
OTU001500	65	0	1	0	0	0	0	0	0	0	3	0	0	0	0	0	3	0	0	0	0	0	1	2	0	0	0	0	0	0	0	0	0	0	0	0	0	1	0	0	0	0	0	0	0	0	0	0	0
OTU001527	65	0	0	0	0	0	0	0	1	0	0	0	0	0	0	3	0	0	0	0	0	0	0	0	0	0	0	5	0	0	0	0	0	0	0	0	0	0	1	1	2	0	0	2	0	0	0	0	0
OTU001558	65	0	0	0	0	0	0	0	0	0	0	0	0	0	0	0	0	0	0	5	0	0	0	0	0	0	0	0	0	0	0	0	0	0	0	0	0	0	0	0	0	0	0	0	0	0	0	0	0
OTU001572	65	0	0	0	0	1	0	0	0	2	0	0	0	1	0	1	0	0	3	1	0	0	0	0	0	0	0	0	0	0	0	0	0	0	0	0	0	0	0	0	1	0	0	0	0	0	5	0	1
OTU001694	65	0	0	0	0	0	0	1	0	0	4	0	0	2	0	0	0	3	0	0	0	0	0	0	0	0	0	0	0	0	0	0	4	0	0	0	0	1	0	0	0	0	0	0	0	0	0	0	1
OTU001714	65	0	1	0	5	0	0	0	0	1	0	0	0	0	0	0	0	3	0	0	1	0	1	0	0	0	0	0	0	0	0	0	1	1	0	0	0	0	0	0	0	0	0	0	0	0	0	0	0
OTU001801	65	0	0	0	0	0	0	0	0	1	0	0	0	0	0	0	0	1	0	0	0	0	0	0	1	0	0	0	0	0	0	0	0	0	0	0	0	0	0	0	0	0	0	0	0	0	0	0	0
OTU001817	65	1	0	0	0	0	0	0	0	0	0	0	0	0	0	2	1	0	0	0	0	0	1	0	0	0	0	0	0	0	0	0	1	0	0	0	0	1	0	2	0	0	0	0	2	0	0	4	0
OTU001826	65	0	0	1	0	0	1	0	2	0	0	0	1	1	0	0	0	0	0	0	0	0	2	0	0	0	0	0	0	0	0	0	0	0	0	0	0	0	1	0	0	0	0	0	0	0	3	0	0
OTU001837	65	2	0	0	0	3	0	0	0	0	0	0	0	1	1	0	0	2	0	0	0	1	2	0	1	0	0	0	0	1	2	0	0	0	6	0	0	0	0	0	0	0	0	0	0	0	0	1	0
OTU001940	65	0	0	0	0	0	3	0	0	2	0	0	0	0	0	1	0	0	0	0	0	0	0	0	0	0	1	0	0	0	0	0	0	0	0	0	1	0	1	0	0	0	0	0	0	0	0	0	0
OTU001963	65	0	0	0	0	0	0	0	0	0	6	2	0	0	0	0	0	0	0	0	0	0	3	0	0	0	0	1	0	2	0	0	0	0	0	0	1	0	0	0	0	0	0	0	0	0	0	0	1
OTU002584	65	0	0	0	0	0	0	0	0	0	0	0	0	0	0	0	0	0	0	0	0	0	0	0	0	0	0	0	0	0	0	0	0	0	0	0	0	0	0	3	0	0	0	0	0	0	0	0	0
OTU000601	64	0	0	0	1	0	0	0	0	0	0	0	1	0	0	0	0	0	0	0	1	0	0	0	0	0	0	0	0	1	0	0	0	0	0	0	0	0	0	0	0	0	0	0	2	0	0	0	0
OTU001397	64	0	0	0	0	0	0	0	0	0	0	0	0	0	0	1	1	0	0	0	0	0	2	2	0	0	0	0	0	0	0	1	0	0	0	0	0	0	0	0	0	0	0	0	5	0	0	0	1
OTU001465	64	0	0	0	0	0	0	1	5	0	0	0	0	0	0	0	0	0	0	0	0	0	1	0	0	0	0	0	0	0	0	0	0	0	0	0	0	0	0	5	0	2	0	0	1	0	0	0	0
OTU001705	64	0	0	0	0	1	0	0	0	3	5	0	0	0	0	0	0	0	0	0	0	0	0	0	0	0	0	0	0	0	0	0	4	0	0	0	0	0	0	0	1	0	0	1	0	0	3	0	0
OTU001824	64	0	1	0	0	0	0	4	0	1	0	2	0	1	0	0	0	0	0	0	0	0	1	0	0	2	0	3	0	0	0	1	0	0	0	0	2	0	0	1	0	0	0	3	0	0	1	3	0
OTU001878	64	0	0	0	0	0	0	0	0	0	0	0	0	0	0	0	0	0	0	0	0	0	0	0	0	0	0	0	0	0	0	0	0	0	0	0	0	0	0	0	0	0	0	5	0	0	0	0	0
OTU001969	64	0	0	0	0	4	0	0	1	0	0	0	0	0	0	0	2	0	1	0	0	0	0	0	0	0	0	0	3	0	0	0	2	0	0	0	6	0	0	0	0	0	0	0	0	0	0	0	0
OTU001975	64	0	0	0	0	0	0	0	0	0	0	0	0	0	0	0	0	0	0	0	2	0	0	0	0	0	0	0	1	0	0	0	0	0	0	0	0	0	0	0	0	0	0	0	0	0	0	0	0
OTU002069	64	0	1	0	0	0	0	1	0	0	0	0	0	0	0	0	0	1	0	0	0	0	0	0	0	0	0	0	0	0	0	0	0	0	0	4	4	0	0	0	0	3	1	0	0	0	0	0	0
OTU002412	64	0	0	0	0	0	1	0	0	0	0	0	0	2	0	0	0	0	0	0	0	3	0	0	0	0	0	0	0	0	0	0	0	0	0	0	0	0	0	0	0	0	0	0	0	0	0	0	1
OTU002702	64	0	0	0	0	0	0	0	0	0	0	0	0	0	0	0	0	0	0	0	0	0	0	0	0	0	0	0	0	0	0	0	0	0	0	0	0	0	0	0	0	0	0	0	0	0	0	0	0
OTU000621	63	0	0	0	0	0	0	0	0	0	0	0	0	0	0	0	0	0	0	0	0	0	0	0	0	0	0	0	1	1	0	0	0	0	0	0	0	0	0	0	0	0	1	0	0	3	0	0	0
OTU000793	63	0	0	0	0	0	0	0	0	0	0	0	0	0	0	0	0	0	0	0	0	0	0	0	0	0	0	1	0	0	0	0	0	0	0	0	0	0	0	0	0	0	0	0	0	0	0	0	0
OTU001290	63	0	0	0	0	0	0	0	0	0	0	0	0	0	0	0	0	0	0	0	2	0	0	0	0	0	0	0	0	0	0	0	9	0	0	0	0	0	0	0	0	0	0	0	1	0	0	0	0
OTU001444	63	0	0	0	0	0	0	0	0	2	0	1	0	0	0	0	0	0	0	0	0	0	0	0	0	0	0	0	0	0	1	0	0	0	0	0	0	0	0	1	0	0	0	3	0	0	0	0	0
OTU001615	63	0	3	0	0	1	0	0	0	0	0	0	0	0	3	0	1	0	0	0	0	0	0	0	0	0	0	1	0	0	0	0	0	0	0	0	0	0	0	0	0	0	0	0	1	0	0	0	1
OTU001691	63	0	0	0	0	1	0	0	0	0	7	0	0	0	0	0	0	0	0	0	0	1	0	0	0	0	0	0	0	1	0	0	0	0	0	0	1	0	0	0	0	0	0	0	0	0	0	1	0
OTU001708	63	0	0	0	0	2	0	0	0	0	3	0	0	1	0	0	0	0	0	0	0	0	0	0	0	0	0	0	0	2	0	0	0	0	0	0	0	0	0	0	0	1	0	0	0	0	0	0	0
OTU001725	63	0	0	0	0	0	0	0	0	0	0	1	0	0	0	0	0	0	0	0	0	0	0	0	0	1	0	0	0	0	0	0	0	0	0	0	0	0	0	0	0	0	0	0	0	0	0	0	0
OTU001857	63	0	0	0	0	0	0	0	0	0	0	0	9	0	0	0	0	0	0	1	0	0	0	0	0	0	0	0	0	0	0	0	0	0	0	1	0	0	0	0	0	0	0	0	5	0	0	0	0
OTU001880	63	0	0	0	0	0	0	0	0	0	2	0	0	1	1	0	0	0	0	0	0	0	0	0	0	0	0	1	0	0	0	0	0	0	0	0	0	1	0	0	0	0	0	0	0	0	0	0	0
OTU001998	63	0	0	0	0	0	0	0	0	0	0	0	0	0	3	0	0	0	0	0	0	0	1	0	1	0	2	0	0	0	0	0	0	0	1	0	0	2	0	1	0	0	0	0	0	0	0	0	1
OTU002079	63	0	0	0	0	0	0	0	0	0	1	3	0	0	0	0	0	0	0	4	0	0	0	0	0	0	0	4	0	0	0	0	4	0	0	0	0	0	0	0	0	0	0	0	0	0	0	0	0
OTU002080	63	0	0	0	0	0	1	0	0	0	0	0	2	0	0	0	0	0	0	0	0	0	0	0	0	0	0	0	0	0	0	0	0	0	0	0	0	0	0	0	0	0	0	0	0	0	0	0	0
OTU002380	63	0	0	1	1	13	0	0	0	0	0	0	0	0	0	0	0	0	0	0	0	29	0	0	0	0	0	0	0	0	0	0	0	1	0	1	1	0	0	0	0	0	0	0	0	0	0	0	0
OTU002494	63	0	1	0	0	0	0	0	0	0	0	0	0	0	0	0	0	0	0	0	0	0	0	0	0	0	0	0	1	0	0	0	0	0	0	0	0	0	0	0	0	0	2	0	0	0	0	0	2
OTU000802	62	0	0	0	0	0	0	0	0	0	0	0	0	0	0	0	0	0	0	0	0	0	0	0	0	0	0	0	1	0	0	0	0	0	0	0	0	0	0	0	0	0	0	0	0	0	0	0	0
OTU001338	62	0	11	0	0	0	0	0	0	1	0	0	0	0	0	0	0	0	0	0	0	0	0	1	0	0	0	0	0	0	0	0	0	0	0	5	0	0	0	0	0	0	0	0	0	0	0	0	0
OTU001458	62	0	0	0	0	1	1	0	0	0	0	0	0	0	0	1	0	0	0	2	0	0	0	0	0	0	0	1	0	0	2	0	0	0	0	0	0	0	0	0	0	0	0	0	4	0	0	0	0
OTU001459	62	0	0	0	0	0	0	4	0	2	0	0	0	0	0	0	0	0	1	0	0	0	0	0	0	0	0	0	0	0	5	0	0	0	0	0	0	0	0	0	0	0	0	2	0	0	0	0	0
OTU001546	62	12	0	0	0	0	0	0	0	0	0	0	0	0	2	4	1	1	0	0	0	0	0	0	0	0	0	0	0	0	0	0	0	0	0	0	0	0	0	0	0	0	0	0	0	0	0	3	0
OTU001675	62	0	0	0	0	0	0	0	0	0	0	4	0	0	0	0	0	0	0	0	0	0	0	0	0	0	0	0	0	0	0	3	0	0	0	0	0	1	0	0	0	0	0	0	0	0	0	0	0
OTU001984	62	0	0	0	0	1	0	0	0	1	0	0	0	0	0	0	0	0	0	1	0	0	0	0	0	0	0	0	0	0	0	0	0	0	0	0	0	0	1	0	0	0	2	2	0	0	0	0	0
OTU001985	62	0	0	0	0	0	0	0	0	0	0	0	0	0	0	1	0	0	0	0	0	0	0	0	0	0	0	0	0	0	0	0	0	0	0	0	0	0	0	0	0	1	0	0	0	0	0	1	0
OTU002005	62	0	1	0	0	0	0	0	0	0	2	0	0	2	0	0	0	0	0	0	0	0	0	2	0	0	0	0	0	0	0	0	0	0	1	0	1	0	0	0	1	0	0	0	0	0	0	0	0
OTU002017	62	0	0	0	0	0	0	0	0	0	0	0	0	0	5	1	0	0	0	0	0	0	0	0	0	0	0	0	0	0	0	0	1	0	0	0	0	0	0	0	0	1	0	0	0	0	0	1	0
OTU002018	62	0	1	0	0	0	0	0	0	7	0	2	0	2	0	0	0	0	0	1	0	0	1	0	0	0	0	0	0	0	0	0	0	0	0	0	0	0	0	0	0	0	0	0	0	0	0	1	0
OTU002041	62	0	0	0	0	2	0	0	0	0	0	0	0	0	0	0	0	0	0	0	0	0	0	0	0	0	0	0	0	0	0	0	0	0	0	0	0	0	0	0	0	0	0	1	1	0	0	0	0
OTU002075	62	0	0	0	1	0	0	0	0	0	6	0	0	0	0	0	0	0	0	0	0	0	0	0	0	0	0	0	0	0	0	0	0	1	0	0	0	0	0	0	0	0	0	3	0	0	4	0	0
OTU002255	62	0	0	0	0	2	0	0	0	0	0	0	0	0	0	0	0	1	0	0	0	0	0	0	0	0	0	0	0	0	0	0	1	0	0	4	0	0	0	0	0	0	0	0	0	0	0	1	0
OTU002340	62	0	0	0	0	0	0	0	0	0	1	0	0	0	0	0	0	0	0	0	0	0	0	0	0	0	0	0	0	0	0	0	0	0	0	0	0	0	0	0	7	0	0	0	0	0	1	0	0
OTU002520	62	1	0	0	0	30	0	0	0	0	0	0	0	0	0	0	0	0	0	0	0	0	0	0	0	0	0	0	0	0	0	0	0	0	0	0	0	0	0	0	0	0	0	0	0	0	0	0	0
OTU000655	61	0	0	0	0	0	0	0	0	0	0	0	0	0	0	0	0	0	0	0	0	0	0	0	0	0	0	0	1	0	0	0	0	0	1	0	0	0	0	0	0	0	0	0	0	0	0	0	0
OTU001583	61	0	0	0	0	0	0	0	0	0	0	0	0	1	0	0	0	0	1	1	0	0	0	0	0	0	0	2	0	0	0	1	0	0	0	0	0	0	2	1	0	0	0	0	0	0	0	0	0
OTU001586	61	0	0	0	0	0	0	0	2	0	0	0	0	0	0	0	0	0	0	0	0	0	0	0	0	0	0	0	0	0	0	0	0	0	0	0	0	0	0	0	0	0	0	0	0	0	0	0	0
OTU001673	61	0	0	0	0	0	0	0	0	1	0	0	0	0	0	0	1	0	0	0	0	0	0	0	0	0	0	0	0	0	0	0	0	0	0	0	0	0	0	0	0	0	0	0	0	0	0	0	0
OTU001700	61	0	0	0	0	0	0	0	0	0	0	0	0	0	0	0	0	0	0	0	0	0	0	0	0	0	0	0	10	0	0	0	0	0	0	0	0	0	0	0	0	0	0	0	0	0	0	0	2
OTU001716	61	0	0	0	0	0	0	0	3	0	0	0	0	0	0	0	0	0	0	0	0	0	0	0	0	0	0	0	0	0	0	0	0	0	0	0	0	3	0	0	0	0	0	0	0	0	0	0	0
OTU001728	61	0	0	0	0	0	0	0	0	0	0	0	0	0	0	0	0	0	0	0	0	0	0	0	0	0	0	0	0	0	4	0	0	0	0	3	0	0	0	0	0	0	0	0	0	0	0	0	0
OTU001805	61	0	0	0	0	0	0	0	0	1	0	0	0	1	0	0	0	0	0	0	0	0	0	0	0	0	0	0	0	0	0	0	0	0	0	0	0	0	0	0	2	0	0	2	0	0	1	0	1
OTU001855	61	1	0	0	0	0	0	0	3	0	0	0	0	0	0	0	0	0	0	0	0	0	0	0	0	0	0	0	0	0	0	0	2	0	0	0	1	0	0	0	0	0	0	2	0	0	0	0	0
OTU001869	61	0	0	2	0	0	0	0	0	0	0	1	3	0	0	0	0	0	0	0	0	0	0	0	0	0	0	0	0	0	0	0	0	0	0	1	0	0	0	0	0	0	0	0	0	2	0	0	0
OTU001923	61	0	0	0	0	2	0	0	0	0	0	0	0	0	0	0	3	0	0	1	0	0	0	0	0	0	0	1	0	1	0	0	0	1	0	0	0	0	0	0	0	2	0	0	0	0	0	0	0
OTU001929	61	0	0	0	0	0	0	0	0	0	0	0	0	0	0	0	19	0	0	0	0	0	0	0	0	0	0	1	0	0	0	0	0	0	0	0	0	0	0	0	0	0	0	0	0	0	0	0	0
OTU002016	61	2	0	1	0	0	0	0	2	0	0	1	0	0	0	0	0	0	0	0	0	0	0	0	0	0	0	0	0	0	0	0	0	0	0	0	1	0	0	1	0	1	0	0	0	0	0	0	0
OTU002132	61	0	0	0	0	0	0	0	0	0	0	0	0	0	0	0	0	0	0	0	0	0	0	0	0	0	0	0	0	0	0	0	0	0	0	0	0	0	0	0	0	0	0	1	0	0	0	0	0
OTU002185	61	0	0	0	0	0	0	0	0	0	0	0	0	0	0	0	0	0	0	0	0	1	0	1	0	0	0	0	0	0	0	0	0	0	0	0	0	1	0	0	1	0	0	0	0	0	0	0	0
OTU002253	61	0	0	0	0	0	0	0	1	0	0	0	0	0	0	0	0	0	0	0	0	0	0	0	0	0	0	0	0	0	0	0	0	0	0	0	0	0	0	0	0	0	0	0	0	0	0	0	0
OTU001589	60	0	0	3	0	0	0	3	0	0	0	0	0	0	0	0	0	0	1	0	0	0	2	0	0	0	0	0	0	0	0	0	0	0	0	0	0	0	0	0	0	0	0	0	0	0	0	0	0
OTU001664	60	0	0	0	0	0	0	0	0	0	0	0	5	0	0	0	0	0	0	0	0	0	0	0	0	0	0	0	0	0	0	0	0	4	0	0	0	0	0	2	0	0	0	0	0	0	0	0	0
OTU001696	60	0	1	1	1	0	0	0	0	0	0	0	0	2	0	0	0	0	0	0	0	0	0	0	0	0	0	0	0	0	0	0	0	1	4	0	1	0	0	0	0	0	0	0	0	0	0	0	0
OTU001723	60	0	0	0	0	0	0	0	0	0	0	0	0	0	0	0	0	1	1	0	0	0	1	0	0	0	0	0	0	0	0	0	0	0	0	0	4	0	0	0	0	0	0	0	0	0	0	0	0
OTU001769	60	0	0	0	0	1	0	0	0	0	0	0	0	2	0	0	2	0	0	0	0	0	0	0	0	0	0	2	0	0	0	0	0	0	0	0	0	0	0	0	0	0	0	0	0	0	0	0	0
OTU001780	60	0	0	0	0	0	0	0	0	0	0	0	0	0	1	0	0	0	0	0	0	0	0	0	0	0	0	1	0	0	0	1	1	0	0	0	0	0	1	0	0	0	0	0	0	0	0	0	0
OTU001829	60	0	0	0	2	0	0	0	0	0	0	0	0	0	0	2	0	0	0	0	0	0	0	0	0	0	0	0	0	0	0	0	0	0	0	0	0	0	0	0	1	0	0	0	0	0	0	0	0
OTU001843	60	0	0	0	0	0	0	0	0	0	0	0	0	0	0	0	0	0	0	3	0	0	0	0	0	0	0	0	0	0	0	0	0	0	0	0	0	0	0	0	0	0	0	1	0	0	1	0	0
OTU001938	60	0	0	0	0	0	0	0	15	0	0	0	0	0	0	0	0	0	0	0	0	0	0	0	0	0	0	0	0	8	0	0	0	0	0	0	0	0	1	0	0	0	0	0	2	3	3	0	0
OTU002077	60	0	0	0	0	0	0	0	0	2	0	1	0	0	0	0	0	0	0	1	0	0	0	1	0	0	0	0	0	0	0	0	0	0	0	0	0	0	0	0	1	0	0	0	0	0	5	0	0
OTU002084	60	0	3	0	0	0	0	0	0	0	0	0	1	2	0	0	0	0	0	0	0	0	0	0	0	0	0	1	0	0	0	0	0	0	0	6	0	0	0	0	0	1	2	0	0	0	0	0	0
OTU002149	60	0	0	0	0	0	0	0	0	0	0	0	0	0	0	0	0	0	0	1	0	0	0	0	0	2	0	0	0	0	0	0	0	0	0	0	0	0	0	0	0	0	0	0	0	0	0	0	0
OTU002152	60	0	0	0	0	0	0	0	0	0	0	0	0	0	0	0	0	0	0	0	0	0	0	0	0	0	0	0	0	0	0	0	0	0	0	0	0	0	0	0	0	0	0	0	0	0	0	0	0
OTU002153	60	0	0	0	0	6	0	0	0	0	0	0	0	6	0	0	0	0	0	2	0	0	0	0	0	0	0	0	0	0	0	0	0	0	0	0	1	1	0	0	0	0	0	0	0	0	0	0	0
OTU002259	60	0	0	0	0	0	0	0	0	0	0	0	0	0	0	0	0	0	0	0	0	0	0	0	0	0	0	0	0	0	0	0	0	0	0	0	0	0	0	0	0	0	0	0	0	0	1	0	4
OTU002478	60	0	3	0	0	0	0	0	0	0	1	0	0	0	0	0	0	0	0	0	0	0	0	0	0	0	0	0	0	0	0	0	0	0	0	0	0	0	0	0	0	0	0	0	0	0	0	0	0
OTU001051	59	0	0	0	0	0	0	0	0	0	0	0	0	0	0	0	0	0	0	0	0	1	0	0	0	0	1	0	2	0	0	0	0	0	0	0	1	0	0	0	0	0	0	0	0	0	0	0	0
OTU001120	59	1	0	0	0	0	0	0	0	0	0	0	0	0	0	1	0	0	0	0	0	0	0	0	0	0	0	2	0	0	0	0	0	0	0	0	0	0	2	0	0	0	0	5	0	0	2	0	1
OTU001597	59	0	0	0	0	0	0	0	0	0	0	0	0	1	0	0	0	0	0	0	0	0	0	0	3	5	0	0	0	0	0	0	0	0	0	0	0	0	0	0	0	0	0	0	0	0	0	0	0
OTU001638	59	0	0	0	0	1	0	0	0	0	0	0	1	0	0	2	1	0	0	5	0	0	0	0	0	0	0	0	3	0	0	0	0	0	0	0	0	0	0	0	2	0	0	0	0	0	0	0	0
OTU001659	59	0	0	0	0	0	0	0	0	0	0	0	1	0	0	0	0	0	0	0	0	0	0	0	0	0	0	0	0	1	2	0	1	0	0	0	0	0	0	0	2	0	0	0	0	0	0	0	0
OTU001701	59	0	0	0	1	0	0	0	0	0	0	0	0	0	0	0	0	0	0	0	0	0	1	0	0	0	0	1	0	0	0	0	0	1	0	4	0	0	0	0	0	0	0	0	1	0	0	0	0
OTU001793	59	1	0	0	0	2	2	0	0	0	0	1	0	0	0	0	1	0	0	0	0	0	0	0	0	0	0	0	0	0	0	1	0	0	0	0	1	0	0	0	1	0	0	0	0	0	0	0	0
OTU001809	59	0	0	0	0	0	0	0	0	0	0	0	0	0	1	0	0	0	0	0	0	0	0	0	1	0	0	0	0	0	0	0	0	0	0	0	0	3	0	0	1	0	0	0	2	0	3	0	0
OTU001816	59	0	1	0	0	0	0	0	0	3	0	0	0	1	0	0	0	0	0	0	3	0	0	0	0	0	0	0	0	1	0	0	0	0	0	0	0	0	0	0	0	0	0	0	0	0	1	0	0
OTU001845	59	0	0	0	1	1	0	0	0	0	5	0	0	0	1	0	0	2	0	0	0	2	0	1	0	0	0	0	0	0	1	0	0	0	5	0	0	0	0	0	0	0	0	0	0	0	0	0	0
OTU001927	59	0	0	0	0	0	0	0	0	2	0	0	0	0	0	0	0	0	0	0	0	0	0	0	0	0	0	0	0	0	0	0	0	0	0	0	0	0	0	0	0	0	0	0	0	1	0	0	0
OTU002150	59	0	0	0	0	1	0	0	0	0	0	0	0	0	0	0	0	0	0	0	0	0	0	0	0	0	0	0	1	0	0	0	0	0	0	0	1	0	1	0	0	0	0	0	0	0	0	0	0
OTU002238	59	0	0	0	0	2	0	0	0	0	0	0	0	1	0	0	0	0	0	1	0	3	0	0	0	0	0	0	0	1	0	1	0	0	0	0	0	0	0	0	0	0	0	0	0	0	1	0	0
OTU002636	59	0	0	0	0	0	2	0	0	1	0	0	1	0	0	0	0	0	0	0	0	0	0	0	0	0	0	0	0	0	0	0	0	0	0	0	0	0	0	0	0	0	0	0	0	1	0	0	0
OTU000338	58	0	0	0	0	1	0	0	0	0	0	0	0	0	0	0	0	0	0	0	0	0	0	0	0	0	0	0	0	0	0	0	0	0	0	0	0	0	0	0	0	0	0	0	0	0	0	0	0
OTU000427	58	0	0	0	0	0	0	0	0	0	0	0	0	0	0	0	0	0	0	0	0	0	0	0	0	0	0	0	0	0	0	0	0	0	0	0	0	0	15	0	0	0	0	0	0	0	0	0	0
OTU001307	58	0	0	0	0	0	0	0	0	0	0	0	0	1	10	0	0	0	0	0	1	0	0	2	1	0	0	6	0	0	0	0	0	0	0	0	0	0	0	0	0	0	0	0	0	0	0	0	0
OTU001595	58	0	0	0	0	2	0	0	0	0	0	0	0	0	0	0	0	1	0	0	0	0	0	0	0	0	0	0	0	0	0	0	0	0	0	0	1	0	1	0	0	0	0	0	0	0	0	0	1
OTU001687	58	1	0	0	0	0	0	0	0	0	0	0	0	0	2	0	0	0	0	0	0	0	0	0	0	0	0	0	0	1	0	1	0	0	0	0	0	1	1	0	0	0	0	1	0	0	0	3	0
OTU001954	58	0	0	0	0	0	0	0	0	0	0	0	0	0	0	0	0	0	2	0	0	0	0	0	0	0	0	0	0	1	0	0	0	0	0	0	0	0	0	0	0	0	0	0	2	0	0	0	0
OTU001967	58	0	1	1	0	0	0	0	0	0	1	0	0	0	0	0	0	0	1	0	0	0	0	0	0	0	0	1	0	0	0	1	1	2	0	0	1	0	0	0	0	0	0	0	1	0	1	1	0
OTU002031	58	0	0	0	0	0	0	0	2	0	0	0	0	0	1	0	0	0	0	0	0	0	0	0	0	0	0	0	0	0	0	0	4	0	0	0	0	0	0	0	1	1	0	0	0	0	2	0	1
OTU002087	58	0	0	0	0	0	0	0	0	0	0	0	0	0	8	0	0	0	26	0	0	0	0	0	0	0	0	0	0	0	0	0	0	0	0	0	0	0	0	0	0	0	0	0	0	0	0	0	0
OTU002186	58	0	0	0	0	0	0	0	0	0	0	0	0	0	0	0	0	1	0	0	0	0	1	0	0	0	0	0	0	2	0	0	0	0	0	0	0	0	0	0	0	6	0	0	0	0	0	0	0
OTU002215	58	0	0	0	0	1	0	0	0	0	0	0	0	1	0	0	0	0	0	2	0	0	0	0	0	0	0	3	0	0	0	0	0	0	0	0	0	0	0	0	0	0	0	0	0	0	0	0	0
OTU002281	58	0	0	0	0	0	0	0	0	0	0	0	0	0	0	0	0	0	0	0	0	0	2	1	0	0	0	3	0	1	0	1	0	0	0	0	0	0	1	0	0	0	0	0	0	0	0	0	1
OTU002287	58	1	0	0	0	2	0	0	3	0	0	0	0	0	0	0	0	0	0	0	0	1	0	0	0	0	0	0	0	1	0	0	0	0	0	0	0	0	0	0	0	0	0	0	0	0	0	0	0
OTU002481	58	0	0	0	0	0	0	0	0	1	0	0	0	0	0	0	0	0	0	0	0	1	0	0	0	1	0	0	0	0	0	0	0	0	0	0	0	0	0	1	0	0	0	0	0	0	0	0	2
OTU002628	58	0	0	0	0	0	0	1	1	0	0	0	0	0	0	0	0	0	0	0	0	0	0	0	0	0	0	0	0	0	0	0	0	0	0	0	0	0	0	0	0	1	0	0	0	1	1	2	0
OTU002882	58	0	0	1	0	0	0	0	0	0	0	0	0	0	0	0	0	0	0	0	0	0	0	0	0	0	0	0	0	0	0	0	0	1	0	0	49	0	0	0	0	0	0	0	0	0	0	0	0
OTU001239	57	0	0	0	0	0	0	0	0	0	0	0	0	0	1	0	0	0	0	0	0	0	0	0	0	0	0	0	0	2	0	0	0	2	0	0	0	0	0	0	0	0	0	0	0	0	0	1	0
OTU001329	57	0	0	0	0	0	0	0	0	0	0	0	0	0	0	0	0	0	0	1	0	0	0	0	0	0	0	0	0	0	0	0	0	0	0	1	0	0	0	0	0	0	0	0	0	0	0	0	0
OTU001437	57	0	0	0	0	0	0	0	0	0	0	0	0	0	0	0	0	0	0	0	0	0	0	2	0	0	1	1	0	0	0	0	0	0	0	0	0	0	0	0	0	0	0	0	0	0	0	0	0
OTU001599	57	0	1	0	0	0	0	0	0	0	1	1	0	1	0	0	0	0	0	0	0	0	0	0	0	0	0	0	0	0	0	0	0	0	0	0	0	0	0	1	0	0	1	0	0	0	0	0	0
OTU001606	57	0	0	1	6	0	0	0	0	0	2	0	0	0	0	2	0	0	0	0	0	0	0	0	1	0	3	0	0	1	0	0	0	0	0	0	1	0	0	0	0	0	0	1	0	0	0	0	0
OTU001796	57	0	0	1	1	0	0	0	0	1	0	0	0	0	0	1	1	0	0	0	0	0	1	0	0	0	0	0	0	0	0	0	0	0	0	0	0	1	0	0	0	0	0	0	0	0	0	0	0
OTU001810	57	0	0	0	0	0	0	0	0	0	0	0	0	0	0	0	0	0	0	0	0	0	0	0	0	0	0	0	0	0	0	0	0	0	0	0	0	0	0	1	0	0	0	0	0	2	0	0	0
OTU001871	57	0	0	0	0	0	0	0	0	0	0	0	0	0	0	0	0	0	0	2	0	0	0	0	0	0	0	0	0	0	0	0	0	0	0	0	0	0	0	0	0	0	0	0	1	0	0	0	0
OTU001895	57	0	0	0	0	0	2	0	0	1	4	2	1	0	1	0	0	0	0	0	0	0	0	0	0	0	0	0	1	7	0	0	0	0	0	0	0	0	0	0	0	0	0	0	0	0	0	0	0
OTU001902	57	0	1	0	0	0	0	0	0	0	0	0	0	0	0	0	0	0	0	0	0	0	0	0	0	0	0	0	0	0	0	0	0	0	0	0	0	0	0	0	0	1	0	0	0	0	0	1	0
OTU001903	57	2	0	0	0	0	0	0	0	0	0	0	0	0	0	0	0	0	0	0	0	0	4	2	0	0	0	0	0	0	0	0	0	0	0	0	1	1	1	0	0	0	0	0	0	0	0	0	0
OTU001921	57	0	0	0	0	0	0	0	0	0	0	3	0	1	0	0	0	2	1	0	1	1	0	0	0	0	0	0	0	0	0	0	0	0	0	0	0	0	0	0	0	0	0	0	0	0	0	0	1
OTU001997	57	1	0	0	0	0	0	0	0	1	0	0	0	0	0	0	0	0	0	0	0	2	0	0	0	0	0	0	0	0	0	0	1	0	0	0	0	1	0	0	0	0	0	1	0	0	0	0	0
OTU002073	57	0	0	0	0	0	0	0	0	0	0	0	0	0	0	0	0	0	0	0	0	0	0	0	0	0	0	0	0	0	0	0	1	0	0	0	0	0	0	0	0	0	0	4	0	0	0	0	0
OTU002104	57	0	0	0	0	0	0	0	0	1	0	0	0	0	0	0	0	0	0	0	0	1	0	0	0	0	0	0	0	0	10	1	0	0	0	0	0	0	0	0	0	0	0	0	0	1	0	0	0
OTU002233	57	0	0	0	0	0	0	0	0	0	0	0	0	0	0	1	0	1	0	0	0	0	0	0	0	0	0	0	0	0	0	2	0	0	0	0	0	0	1	0	0	0	0	0	0	0	0	1	0
OTU002251	57	0	0	0	0	0	0	0	0	0	0	0	0	0	0	0	0	0	7	0	0	0	0	0	0	0	0	0	0	1	0	0	0	0	0	0	0	0	0	0	0	0	0	0	0	0	0	0	0
OTU002291	57	0	2	0	0	0	0	0	0	0	0	0	0	0	0	0	3	0	0	0	2	0	0	0	0	0	0	0	0	0	0	0	0	0	0	0	0	0	0	0	0	0	0	0	1	0	0	0	2
OTU002769	57	0	0	0	0	0	0	0	0	0	0	0	0	0	0	0	0	0	0	1	0	0	0	0	0	0	0	0	0	0	0	0	0	0	0	0	0	0	0	0	0	0	0	0	0	0	0	0	0
OTU002844	57	0	0	0	0	0	0	0	0	0	0	0	0	0	0	0	0	0	0	0	0	0	0	0	0	0	0	0	0	0	0	0	0	0	0	0	0	0	0	0	0	0	0	0	0	0	0	0	0
OTU000767	56	0	0	0	0	0	0	0	0	0	0	0	0	0	0	0	0	0	0	0	0	0	0	1	19	0	0	0	0	0	0	0	0	0	0	0	0	0	2	0	0	0	0	1	0	0	0	3	0
OTU001273	56	0	0	0	1	0	0	0	0	0	0	0	0	0	0	0	0	0	0	0	0	0	0	0	0	0	0	0	0	0	0	0	1	0	0	0	0	1	0	0	0	0	0	0	0	0	0	0	0
OTU001552	56	0	0	0	0	6	2	0	0	2	0	0	0	2	0	0	0	0	0	0	0	0	0	0	0	0	0	0	0	0	0	0	1	0	0	0	1	0	0	0	0	0	0	0	5	0	0	0	0
OTU001618	56	0	0	0	0	0	0	0	0	0	0	0	0	0	0	0	0	0	0	0	0	0	0	0	0	0	0	0	0	0	0	0	0	0	0	0	0	0	1	0	0	0	0	0	0	0	0	0	0
OTU001758	56	0	0	0	0	0	0	0	0	0	0	0	0	0	0	0	0	0	0	0	2	0	0	0	0	0	0	0	0	0	5	0	0	0	0	0	0	0	0	0	0	0	0	0	0	0	0	0	0
OTU001876	56	0	0	0	2	0	0	0	1	0	0	0	2	0	0	0	0	0	0	0	0	0	0	1	0	0	0	0	0	0	0	0	0	1	0	0	2	0	0	0	0	0	0	0	1	0	0	0	1
OTU001970	56	0	0	0	0	0	0	0	0	0	0	0	0	0	0	0	0	0	0	0	0	0	0	0	0	0	0	0	0	0	0	0	0	0	0	0	0	0	0	0	0	0	0	0	0	0	0	0	0
OTU002046	56	0	0	0	0	0	0	0	0	0	2	0	0	0	0	0	1	0	0	0	0	0	0	0	0	0	0	0	0	0	1	0	0	1	0	0	0	2	0	0	1	0	0	0	0	0	0	0	3
OTU002078	56	2	0	0	0	0	0	0	0	0	0	0	0	1	0	0	0	0	0	0	0	0	0	0	1	0	0	0	0	4	0	1	2	0	0	0	0	0	0	0	0	0	0	0	0	0	0	0	0
OTU002110	56	0	0	0	0	0	0	0	0	0	0	0	0	0	0	0	0	0	0	1	0	0	0	0	0	0	0	0	0	0	0	0	0	0	0	0	0	0	0	0	0	0	0	0	0	0	0	0	0
OTU002128	56	0	0	0	0	0	0	0	0	0	0	0	0	1	1	0	0	0	0	0	0	0	0	0	0	0	0	0	0	2	1	5	0	0	0	0	0	0	0	1	0	0	1	1	0	0	0	0	0
OTU002166	56	0	0	1	0	0	0	0	0	0	0	0	0	0	0	0	0	0	4	0	0	0	0	0	0	0	0	0	0	0	0	0	0	0	0	0	0	0	0	0	0	1	0	1	0	0	0	0	0
OTU002172	56	0	0	0	0	4	1	0	0	1	0	0	0	0	0	0	0	0	0	0	0	0	0	0	1	0	0	0	0	0	0	0	0	0	0	0	2	0	0	0	0	0	0	0	0	0	0	0	0
OTU002188	56	0	0	0	0	0	0	0	0	0	0	0	1	0	0	0	0	0	0	0	0	0	0	0	0	0	0	0	0	0	0	1	0	0	0	0	0	0	0	0	0	0	0	0	1	0	0	0	0
OTU002662	56	0	0	0	0	0	0	0	0	0	0	0	0	0	0	0	0	0	0	0	0	0	0	0	0	0	0	0	0	0	0	0	0	0	0	0	0	0	0	0	0	0	0	0	0	0	0	0	0
OTU000826	55	0	0	1	0	0	0	0	0	0	0	0	0	0	0	0	0	0	0	0	0	0	0	0	0	0	1	0	0	0	4	0	0	1	0	0	0	0	0	0	0	0	0	0	0	0	0	0	0
OTU001150	55	0	0	1	0	0	0	0	0	0	0	0	1	0	0	0	0	0	0	0	0	0	0	0	0	0	0	0	0	0	1	0	0	1	0	0	0	0	0	0	0	0	0	0	0	0	0	0	0
OTU001385	55	0	0	0	0	0	0	0	0	0	0	0	0	0	0	0	0	0	0	0	0	0	0	0	0	0	0	0	0	0	0	0	0	0	0	0	0	0	0	0	0	0	0	0	0	7	0	0	0
OTU001484	55	0	0	0	0	0	0	0	0	0	0	0	0	0	0	0	0	0	0	0	0	0	0	0	0	0	0	0	0	0	0	0	0	0	0	0	0	0	0	0	0	0	0	0	0	0	0	0	0
OTU001737	55	0	0	0	0	0	0	2	0	0	0	0	0	0	0	2	0	0	0	0	1	1	0	0	0	0	0	1	0	0	0	1	0	0	0	0	0	0	0	0	0	0	0	0	0	0	0	0	0
OTU001789	55	0	0	0	1	0	0	0	0	0	0	0	0	0	0	0	0	0	0	0	0	0	0	0	0	0	4	0	0	0	0	1	1	0	0	0	0	0	0	0	0	0	2	0	1	0	0	0	0
OTU001792	55	0	0	0	0	0	0	0	0	0	0	0	0	0	0	0	0	0	0	0	0	0	0	0	0	0	0	0	0	0	0	0	0	0	0	0	0	0	3	0	0	0	0	0	0	0	0	0	0
OTU001799	55	0	0	1	0	0	0	0	0	0	0	1	0	0	0	1	0	0	0	0	0	0	0	0	0	0	0	0	0	0	0	0	0	3	0	0	0	0	0	0	0	0	0	0	2	0	0	0	1
OTU002000	55	0	0	0	0	0	0	0	0	0	0	0	0	0	0	1	0	0	0	0	0	0	0	0	0	0	0	0	0	0	0	0	0	0	0	0	0	0	23	0	0	0	0	0	0	0	1	0	0
OTU002133	55	0	0	0	0	0	0	0	0	0	0	0	0	0	0	0	0	0	0	0	0	0	0	0	0	0	1	0	0	0	0	0	2	0	0	0	3	0	0	0	0	0	0	0	0	0	4	0	0
OTU002175	55	0	0	0	0	0	0	0	0	0	0	0	0	0	0	0	0	0	0	0	4	0	0	0	0	0	0	0	0	0	0	0	0	1	0	0	0	0	0	0	0	0	0	0	0	0	0	0	0
OTU002338	55	0	0	0	0	0	0	0	0	0	1	0	0	0	0	0	0	0	0	0	0	0	0	0	0	0	0	0	0	0	0	0	0	0	0	0	0	0	0	0	0	0	0	0	0	0	3	0	0
OTU002387	55	0	0	0	0	3	0	0	0	0	0	0	0	2	0	0	0	0	0	0	0	1	0	0	0	0	0	0	0	0	0	0	0	0	0	0	0	0	0	0	0	0	0	0	0	0	2	0	0
OTU002440	55	0	0	0	0	0	0	0	0	0	0	0	0	0	0	0	0	0	0	0	0	0	0	0	0	0	0	0	0	0	0	0	0	0	0	0	0	0	0	0	0	0	0	0	0	0	0	0	0
OTU002467	55	0	0	0	0	0	0	0	0	0	0	0	0	0	0	0	0	0	0	0	0	44	0	0	0	0	0	0	0	0	0	0	0	0	0	0	0	0	0	0	0	0	0	0	0	0	0	0	0
OTU000467	54	0	0	0	0	0	0	0	0	0	0	0	0	0	0	0	0	0	0	0	0	0	0	0	0	0	0	0	0	0	0	0	0	0	0	0	0	0	0	0	0	0	0	0	0	0	0	0	0
OTU000975	54	1	0	0	0	0	0	0	0	0	0	0	0	0	0	2	0	0	0	0	0	0	0	0	0	0	0	0	0	0	0	0	0	0	0	0	0	0	0	0	0	0	0	0	0	0	0	0	2
OTU001693	54	0	0	0	0	0	0	1	0	0	0	0	0	0	0	0	0	0	0	0	0	0	0	0	1	0	0	0	0	1	0	1	0	0	0	0	0	1	0	0	0	0	0	0	0	0	0	5	1
OTU001783	54	0	0	0	0	0	0	0	2	0	0	0	0	0	0	0	0	0	0	0	0	0	0	0	0	0	0	0	0	0	0	0	0	0	0	0	1	0	2	0	0	1	0	0	0	0	0	0	0
OTU001947	54	0	0	0	0	0	0	0	1	0	0	3	0	0	0	0	1	0	0	0	0	0	3	0	1	0	0	0	1	0	0	0	0	0	1	0	0	0	0	0	0	0	1	0	0	0	0	0	0
OTU001978	54	0	0	0	0	3	0	0	0	2	0	0	0	0	0	0	0	0	0	0	0	0	0	0	0	0	0	0	0	0	0	0	0	0	0	0	4	0	0	0	0	0	0	0	0	0	0	0	0
OTU001992	54	0	0	0	0	0	0	0	0	0	0	0	0	0	0	1	0	0	0	0	0	0	0	0	0	0	0	0	0	0	0	0	0	0	0	0	0	0	0	1	0	0	0	0	0	0	0	0	0
OTU002004	54	0	0	0	0	0	0	0	0	0	0	0	0	0	0	0	0	0	0	0	0	0	0	0	0	0	0	0	0	0	1	0	0	0	0	1	0	2	0	0	0	0	0	0	0	0	2	0	0
OTU002055	54	0	0	0	0	0	0	0	0	0	0	0	0	0	0	0	4	0	0	0	0	0	0	0	0	0	0	0	2	0	0	0	0	0	0	0	0	0	0	0	0	0	0	0	0	0	0	0	0
OTU002331	54	0	0	0	1	0	0	2	2	0	0	0	3	0	0	0	0	0	0	0	0	0	0	2	0	0	0	0	0	0	0	0	0	0	0	1	0	0	0	0	0	0	0	0	0	0	0	2	0
OTU002379	54	0	0	0	0	0	0	0	0	0	0	0	0	0	0	0	0	0	0	0	0	0	0	0	0	0	0	1	0	0	0	0	0	0	0	0	0	0	14	0	1	0	0	1	0	0	0	0	0
OTU002388	54	0	0	0	0	0	0	0	0	0	0	0	0	0	0	0	0	0	3	0	0	0	0	0	0	0	2	0	0	0	0	0	0	0	0	0	0	0	0	0	0	0	0	0	0	0	0	0	0
OTU002527	54	0	0	0	0	6	1	0	0	0	0	0	0	5	0	0	0	0	0	0	0	0	0	0	0	0	0	0	0	0	0	0	0	0	0	0	0	0	0	0	0	0	0	0	0	2	0	0	20
OTU002535	54	0	0	0	0	0	24	0	0	0	0	0	0	0	0	0	0	0	0	0	0	0	0	5	0	0	0	0	0	0	0	0	0	0	0	0	0	0	1	0	0	0	0	0	0	0	0	0	0
OTU002800	54	0	0	0	0	0	0	0	0	0	0	0	0	0	0	0	0	0	0	0	0	0	0	0	0	0	0	0	0	0	0	0	0	0	0	0	0	0	0	0	0	0	0	0	0	0	0	0	0
OTU002901	54	0	0	0	0	0	0	0	0	0	0	0	0	0	0	0	0	0	0	0	0	0	0	0	0	0	0	0	0	0	0	0	0	0	0	0	0	0	0	0	0	0	0	0	0	0	0	0	0
OTU000615	53	0	0	0	0	0	0	0	0	0	0	0	0	0	0	0	0	0	0	0	2	1	1	0	0	0	0	0	0	0	0	0	0	0	0	0	0	0	0	0	0	0	0	0	0	0	0	0	0
OTU001103	53	0	1	0	0	0	0	0	0	0	0	0	0	0	0	0	0	0	0	0	0	0	0	0	0	0	0	0	0	0	0	0	0	0	0	1	0	0	0	0	2	0	0	0	0	0	0	0	0
OTU001297	53	0	0	0	0	0	1	0	0	0	0	0	0	0	0	0	0	0	0	0	0	0	0	0	0	0	1	0	0	0	0	0	0	0	0	0	0	0	0	1	0	0	0	0	0	13	0	2	0
OTU001391	53	0	0	0	0	0	0	0	0	0	0	0	0	0	0	0	0	0	0	0	0	0	0	0	0	0	0	0	0	0	0	0	0	0	0	0	0	0	0	0	0	0	0	0	0	7	0	0	0
OTU001616	53	0	0	0	0	0	0	0	0	0	0	0	0	0	0	0	0	0	0	0	0	0	0	0	0	0	0	0	0	0	0	0	0	0	0	0	0	0	0	0	0	0	0	0	0	0	0	0	0
OTU001651	53	0	0	0	0	2	3	0	0	0	0	0	0	1	0	0	0	0	0	1	0	1	0	0	0	0	0	0	0	0	0	0	0	0	0	0	1	0	0	0	2	0	0	0	0	0	0	0	0
OTU001899	53	0	0	0	0	1	3	0	0	0	0	1	0	3	0	1	0	0	0	0	0	1	0	0	2	0	0	0	0	1	0	0	0	0	0	0	0	0	0	1	0	1	0	0	0	0	0	0	0
OTU001900	53	0	0	0	0	0	0	0	0	0	0	0	0	0	0	0	0	0	0	0	0	0	0	0	0	0	0	0	0	0	0	0	0	0	0	0	0	0	0	0	0	0	0	0	0	0	0	0	1
OTU002007	53	0	0	0	0	0	0	0	0	0	0	0	0	0	0	0	0	0	0	0	0	0	1	0	1	0	0	1	0	0	0	0	2	0	0	2	1	0	0	0	0	0	0	0	0	0	0	0	0
OTU002096	53	0	0	0	0	0	0	0	0	0	0	0	0	0	0	0	0	0	0	1	0	0	0	0	0	0	0	0	0	0	0	0	0	0	0	0	0	0	0	0	0	0	0	0	7	0	0	0	7
OTU002393	53	0	0	0	0	0	1	0	0	2	0	0	0	1	0	0	0	0	0	0	0	0	6	0	0	0	0	0	0	0	0	1	0	0	0	0	0	1	0	0	0	0	0	0	0	0	0	1	0
OTU002408	53	0	0	0	0	0	0	0	0	0	0	0	0	0	0	0	0	0	0	0	0	0	0	0	0	0	0	0	0	0	0	0	0	0	0	0	0	0	0	0	0	0	0	1	0	0	0	0	0
OTU002755	53	0	0	0	0	0	0	0	0	0	0	0	0	0	0	0	0	0	0	0	0	0	0	0	0	0	0	0	0	0	0	0	0	0	0	0	0	0	0	0	0	0	0	1	0	14	0	0	0
OTU003002	53	0	0	3	0	0	0	0	0	0	0	0	0	0	0	0	0	0	0	0	0	0	0	0	0	0	0	0	0	0	0	0	0	4	0	1	6	0	0	0	0	0	0	0	0	0	0	0	0
OTU000599	52	0	0	0	0	0	0	0	0	0	0	0	0	0	1	0	0	0	0	0	0	0	1	0	0	0	0	0	0	0	7	0	0	1	0	0	0	0	0	0	0	0	0	0	0	0	0	0	0
OTU001742	52	0	0	0	0	0	0	1	0	0	0	0	0	0	0	1	0	0	0	0	0	0	0	0	0	0	0	0	0	0	0	0	1	0	2	0	0	0	0	0	0	0	1	0	0	0	0	0	0
OTU001788	52	1	0	1	0	0	0	0	1	0	0	0	0	0	0	0	0	0	0	0	0	0	0	0	0	0	0	0	0	0	0	0	0	0	0	0	0	0	0	0	0	1	0	0	0	0	0	0	33
OTU001811	52	0	0	0	0	3	1	0	0	0	2	0	0	0	0	1	0	0	0	0	0	0	0	0	0	0	0	0	0	0	0	0	0	0	0	0	2	0	0	0	0	0	0	0	0	0	0	2	0
OTU001835	52	0	0	0	0	0	0	0	1	0	0	0	0	0	0	0	0	0	0	0	0	0	0	0	0	0	0	0	0	0	0	0	0	0	0	0	0	0	0	2	0	0	0	0	0	0	0	0	0
OTU001873	52	0	0	0	0	0	0	0	0	1	0	0	0	5	0	0	0	0	0	0	0	2	0	0	0	0	0	0	0	0	0	0	0	0	0	0	0	0	0	0	2	0	0	0	0	0	0	0	0
OTU001908	52	0	0	0	0	0	0	0	0	0	0	0	0	0	0	0	0	0	0	0	0	0	0	0	0	0	0	0	0	0	0	0	0	0	0	0	0	0	0	0	0	0	0	0	0	0	0	0	0
OTU001965	52	0	0	0	0	0	0	0	0	0	1	0	0	0	1	0	0	0	0	0	0	0	1	2	0	0	0	0	0	0	0	1	1	3	0	0	5	12	0	0	0	0	0	0	0	0	0	0	3
OTU001972	52	0	0	0	0	0	0	1	0	0	0	0	1	0	0	0	0	0	0	0	1	0	0	0	0	1	0	0	0	0	0	2	0	0	0	0	0	0	0	1	0	0	0	0	0	0	0	0	0
OTU001976	52	1	0	0	0	0	0	0	0	0	2	0	0	0	0	0	0	0	1	0	0	0	0	0	0	0	0	2	0	0	0	0	0	0	0	2	0	2	1	0	0	0	1	0	0	0	0	1	0
OTU001990	52	0	0	0	0	0	0	0	0	0	0	0	0	0	0	0	0	0	0	1	0	0	0	3	0	0	0	0	0	0	0	1	1	0	0	0	0	0	0	0	0	0	0	0	1	0	0	0	0
OTU002003	52	0	0	0	0	0	0	0	0	0	0	0	0	0	0	0	0	0	0	0	0	0	0	0	0	0	0	0	0	0	0	0	2	0	0	2	0	0	0	0	0	0	2	0	0	0	1	0	0
OTU002012	52	0	0	0	0	0	0	0	0	0	0	0	0	2	0	0	3	0	0	0	0	0	1	0	1	0	0	0	0	0	0	0	0	0	0	0	0	1	1	0	0	0	0	0	0	0	0	0	0
OTU002196	52	0	0	0	0	0	0	0	0	1	0	0	0	0	1	0	0	0	0	0	3	0	0	0	0	0	0	0	2	0	0	0	0	0	0	0	0	0	0	0	0	1	0	0	0	0	0	0	0
OTU002216	52	7	0	0	0	0	0	0	0	0	0	0	0	0	0	0	2	0	0	0	0	0	1	0	0	0	2	0	0	0	0	0	0	0	0	0	0	0	0	0	2	0	0	0	0	0	0	0	0
OTU002223	52	0	0	0	0	0	0	0	0	0	0	0	0	0	0	0	1	0	0	1	0	0	0	0	1	0	0	0	0	0	0	0	0	0	0	0	0	0	3	0	0	0	0	0	0	0	0	0	0
OTU002231	52	3	0	2	3	6	0	0	0	0	0	0	0	0	0	0	0	0	0	1	0	0	1	1	0	2	0	1	0	0	0	1	0	0	0	0	0	0	0	0	0	0	0	0	0	0	0	0	0
OTU002234	52	0	0	0	0	0	0	0	0	0	0	0	0	0	0	0	0	0	1	0	5	0	1	0	0	0	0	0	0	0	0	0	0	0	0	0	0	0	0	0	0	0	0	0	0	0	0	0	0
OTU002316	52	4	0	3	0	0	0	0	0	0	0	0	0	0	0	2	0	1	0	0	0	0	0	0	0	0	0	0	0	0	0	0	0	0	0	0	0	0	0	1	0	0	0	1	1	0	0	1	0
OTU002373	52	0	0	0	0	0	0	0	0	0	0	0	0	0	2	0	0	13	0	0	0	0	0	0	0	0	0	0	0	0	0	0	0	0	0	0	0	0	0	0	0	0	0	0	0	0	0	0	0
OTU002450	52	0	0	1	0	0	6	0	0	0	0	0	0	0	0	0	17	0	0	0	0	0	0	0	0	0	0	0	0	0	0	0	0	0	0	0	0	0	0	0	0	0	0	0	0	0	0	0	0
OTU002486	52	0	0	0	0	0	0	0	0	0	0	0	0	0	0	1	0	2	0	0	0	0	0	0	0	0	0	0	0	0	0	0	0	0	0	0	0	0	0	0	0	0	0	0	0	0	0	0	0
OTU002704	52	0	0	0	0	0	0	0	0	0	3	0	0	0	0	0	0	0	0	0	0	0	0	0	0	0	0	0	0	0	0	0	0	0	0	0	0	0	0	0	0	0	0	0	0	0	0	0	0
OTU002756	52	0	0	0	0	0	0	0	0	0	0	0	0	0	0	0	0	0	0	0	0	0	0	2	0	3	0	0	0	0	0	0	0	0	0	0	0	0	0	0	0	0	0	0	0	0	0	0	0
OTU002809	52	0	0	0	0	0	0	0	0	0	0	0	0	0	0	0	0	0	2	1	0	0	0	0	0	0	0	0	0	0	0	0	0	0	0	0	0	0	0	0	0	0	0	0	3	0	0	0	0
OTU002855	52	0	0	0	0	0	0	0	0	0	0	0	0	0	0	0	0	0	0	0	0	0	0	0	0	0	0	0	0	0	0	0	0	0	0	0	0	0	0	0	0	0	0	0	0	0	0	0	0
OTU002953	52	0	0	0	0	0	0	0	0	0	0	0	0	0	0	0	0	0	0	0	0	0	0	0	0	0	0	0	0	0	0	0	0	0	0	0	0	0	0	0	0	0	0	0	0	0	0	0	0
OTU000848	51	0	0	0	0	0	1	0	0	0	0	0	0	0	0	0	0	0	0	0	0	0	0	0	0	0	0	0	0	0	0	0	0	0	0	0	0	0	0	0	0	0	0	0	1	0	0	14	0
OTU001493	51	0	0	0	0	0	0	0	0	0	0	0	0	2	0	0	0	0	0	0	0	0	0	0	0	0	0	0	0	0	2	0	0	1	0	0	0	0	0	0	1	0	0	0	0	1	0	0	0
OTU001495	51	0	0	0	0	0	0	2	1	0	0	0	0	1	0	0	0	0	0	0	1	0	0	0	0	0	0	0	0	0	0	0	0	0	0	0	1	0	0	0	0	10	1	0	0	0	0	0	0
OTU001545	51	0	0	0	0	0	0	0	0	0	0	1	0	0	0	2	0	0	0	0	0	0	0	2	0	0	0	0	0	5	0	2	1	0	0	0	0	0	0	0	0	0	0	0	4	0	0	0	1
OTU001601	51	0	0	0	0	7	0	0	0	0	0	0	0	0	0	0	0	0	0	0	0	0	0	0	1	0	0	0	0	0	0	0	0	0	0	0	0	0	0	0	0	0	0	0	0	0	0	0	0
OTU001704	51	0	0	0	0	0	0	0	0	4	0	0	0	0	0	0	0	2	0	0	0	0	0	0	1	0	0	0	0	0	0	0	0	0	0	0	0	0	2	0	1	0	0	0	1	0	0	0	0
OTU001710	51	0	0	0	0	0	0	0	0	0	0	0	0	0	0	2	0	0	0	0	0	0	0	0	0	0	0	0	0	0	0	0	0	0	0	0	0	0	0	0	0	0	0	0	0	0	0	0	0
OTU001733	51	0	0	0	0	0	0	2	0	0	0	1	0	0	2	0	0	0	1	0	1	0	0	0	0	0	0	0	0	0	2	0	0	0	5	1	0	0	0	0	0	0	0	0	0	0	0	0	0
OTU001767	51	0	0	2	0	1	0	0	0	0	0	0	0	0	0	0	0	0	0	0	0	0	0	0	0	0	0	0	0	0	0	0	0	0	0	0	0	2	0	0	0	0	0	0	0	0	0	0	0
OTU001797	51	0	0	0	0	0	3	0	0	0	0	0	0	0	0	0	1	0	0	1	0	1	0	0	0	0	0	0	0	0	0	0	0	0	0	0	0	0	0	0	0	0	0	0	0	0	0	0	0
OTU001812	51	0	0	0	0	0	0	4	8	0	0	0	0	0	0	0	0	0	0	0	0	0	0	0	0	0	0	0	0	0	0	0	0	0	0	0	0	0	0	9	0	2	0	1	0	0	0	2	0
OTU001823	51	0	0	0	0	0	0	0	0	0	1	0	0	0	0	0	0	0	0	0	0	0	0	1	0	0	0	0	0	0	0	0	0	0	0	2	0	0	0	0	0	0	0	0	0	0	0	0	0
OTU001870	51	0	0	1	3	0	0	0	0	0	0	0	0	0	0	0	0	0	0	1	0	0	0	4	0	0	0	0	0	0	0	3	0	0	0	0	0	0	0	0	0	1	1	1	0	0	0	0	0
OTU001874	51	0	0	0	0	0	0	0	0	0	0	0	0	0	0	0	0	0	1	0	0	0	0	0	3	0	0	0	0	0	0	0	0	0	0	0	0	1	0	0	0	0	0	0	0	1	0	2	0
OTU001914	51	0	0	0	0	2	2	0	0	1	2	1	0	3	0	0	0	0	0	0	0	0	6	0	0	0	0	0	0	0	0	0	0	0	0	0	0	2	0	0	0	0	0	0	0	0	0	0	0
OTU002022	51	0	0	0	1	0	0	0	0	0	0	0	0	0	0	0	0	0	0	1	0	0	0	0	0	0	0	0	0	0	0	0	0	0	0	0	0	0	0	0	0	0	0	0	1	0	0	0	1
OTU002169	51	0	0	0	0	0	0	0	0	0	0	0	0	0	0	0	0	0	0	0	0	0	0	0	0	0	0	0	0	0	0	0	0	0	0	0	0	0	0	0	0	0	0	0	0	0	0	0	0
OTU002246	51	0	0	0	0	0	0	1	0	0	9	0	0	0	0	0	0	0	0	0	0	0	0	0	0	0	0	0	0	0	0	0	0	0	0	0	0	0	0	0	0	0	0	1	0	0	0	0	0
OTU002277	51	0	0	0	0	2	0	0	0	1	2	0	0	0	0	0	0	0	1	2	0	0	0	1	0	0	0	0	0	0	0	1	6	0	0	0	1	0	0	0	0	0	0	0	0	0	0	0	0
OTU002324	51	4	0	0	0	0	0	0	0	0	0	0	0	0	0	0	1	0	0	0	0	1	0	0	0	0	0	0	0	0	0	0	0	1	0	0	0	0	2	0	0	0	0	0	0	0	0	0	0
OTU002349	51	0	0	0	0	0	3	0	0	0	0	0	0	1	0	0	0	0	1	0	0	1	0	0	0	0	0	0	0	4	1	0	0	0	0	0	0	0	0	0	0	0	0	0	0	0	0	0	0
OTU002501	51	0	0	0	0	0	0	0	0	0	0	0	0	2	0	1	0	0	0	0	0	0	0	0	1	0	0	0	0	0	0	0	0	0	0	0	0	2	0	0	0	0	0	0	0	0	0	0	0
OTU002511	51	0	0	0	0	0	2	0	0	0	0	0	0	3	0	0	0	0	0	1	0	4	0	0	0	0	0	0	0	0	0	0	0	0	0	0	0	0	0	1	0	0	0	0	0	0	0	0	0
OTU002529	51	0	0	0	0	0	0	0	0	0	0	0	0	0	0	0	0	0	0	0	0	0	0	0	0	0	1	0	0	0	0	0	0	0	0	0	0	0	0	0	0	0	0	0	0	0	0	0	0
OTU002703	51	0	0	0	0	0	0	0	0	0	0	0	0	0	0	0	0	0	0	2	0	0	0	0	0	0	0	0	0	0	0	0	0	0	0	0	0	0	0	0	0	0	0	0	0	0	0	0	0
OTU002780	51	0	0	0	0	0	0	0	0	0	0	0	0	2	0	0	0	0	0	0	0	1	0	0	0	0	0	0	0	2	0	0	0	0	0	0	3	0	0	0	0	0	0	0	0	0	8	0	0
OTU002919	51	0	0	0	0	0	0	0	0	0	0	0	0	0	0	0	0	0	0	0	0	0	0	0	0	0	0	0	0	0	0	0	0	0	0	0	0	0	0	0	0	0	0	0	0	0	0	0	0
OTU000529	50	0	0	0	0	0	0	0	0	0	0	0	0	0	0	0	0	0	0	0	0	0	6	0	0	0	0	0	0	0	0	0	0	0	0	0	0	0	0	0	0	0	0	0	0	0	0	0	0
OTU000725	50	0	0	0	0	0	0	0	0	0	0	0	0	0	0	0	0	0	0	0	0	0	0	0	0	0	0	0	9	1	0	0	0	0	0	0	0	0	0	0	0	0	0	0	0	0	0	0	0
OTU001658	50	0	0	0	0	0	2	0	0	3	0	0	0	0	0	0	0	0	0	0	1	1	0	0	0	0	0	0	0	0	0	0	0	0	0	0	0	0	0	0	0	0	0	0	0	0	0	0	0
OTU001666	50	0	0	0	0	0	0	0	0	0	0	0	0	0	0	0	0	0	0	0	0	0	0	0	0	0	0	0	0	0	0	0	0	0	0	0	0	0	0	0	0	0	0	0	0	0	0	0	0
OTU001782	50	0	0	1	0	0	0	0	0	0	0	2	0	0	0	0	1	0	0	0	0	0	0	1	0	1	0	2	0	0	0	0	0	0	0	0	0	0	2	0	0	0	0	0	0	0	0	0	0
OTU001808	50	0	0	0	0	0	0	0	0	0	0	0	0	0	0	0	0	0	0	0	0	0	0	0	0	0	7	0	0	0	0	0	0	0	0	0	0	0	0	0	0	0	0	0	0	0	0	0	0
OTU001966	50	0	0	0	0	0	0	0	0	0	0	0	0	1	0	1	0	0	0	0	0	0	0	0	0	1	0	0	0	0	0	0	0	0	0	0	0	0	0	0	0	0	0	0	0	0	1	0	0
OTU002049	50	0	0	2	1	1	0	0	0	1	1	0	3	0	0	0	0	0	1	0	0	0	3	0	0	0	0	0	0	0	0	1	0	0	0	2	0	0	0	0	0	0	0	0	0	0	0	0	0
OTU002054	50	0	0	0	0	0	0	0	0	0	2	0	0	0	1	0	1	0	0	0	0	0	0	1	0	0	5	0	0	0	0	0	0	0	0	1	0	0	0	0	0	0	0	0	0	0	0	0	0
OTU002062	50	0	0	0	0	0	1	0	0	0	2	0	0	3	2	0	2	0	0	0	0	0	0	0	0	0	0	1	0	0	0	0	0	0	0	0	0	0	0	0	0	0	0	0	1	0	0	0	0
OTU002170	50	5	0	0	0	0	0	2	0	1	1	0	0	0	0	0	0	2	0	0	0	1	0	0	0	0	1	0	0	0	0	0	0	1	0	0	0	0	0	0	0	0	0	0	0	0	0	0	0
OTU002229	50	0	0	0	0	1	0	0	0	0	0	0	0	1	0	0	0	0	0	0	0	0	0	0	0	0	0	0	0	1	0	0	0	0	0	0	0	0	0	0	0	0	0	0	0	0	0	0	0
OTU002260	50	0	0	0	0	0	3	0	0	0	0	0	0	0	0	0	1	6	0	1	0	0	0	0	0	0	0	1	0	0	0	0	0	0	0	0	1	7	0	0	0	0	0	0	6	0	0	0	0
OTU002262	50	1	0	2	3	0	0	0	0	0	3	0	0	0	0	0	0	0	0	0	0	0	0	0	0	0	0	0	0	0	3	0	0	0	0	0	0	0	0	2	0	0	0	0	2	0	0	3	0
OTU002269	50	2	0	0	0	0	2	1	0	0	0	0	0	0	0	0	0	0	0	2	0	1	0	0	0	0	0	0	0	0	0	0	0	0	0	0	0	0	0	0	1	0	1	0	3	0	0	0	0
OTU002429	50	0	0	0	0	0	0	0	0	0	0	0	0	0	0	0	0	2	0	0	0	0	0	0	1	0	0	0	1	0	0	0	3	0	0	0	1	0	0	0	0	0	0	0	1	0	0	0	0
OTU002484	50	0	0	0	0	0	2	0	0	0	0	0	0	1	0	0	0	0	0	0	0	3	0	0	0	0	0	0	0	0	0	0	0	0	0	0	0	0	1	0	0	0	1	0	0	0	1	0	0
OTU003068	50	0	0	0	0	0	0	0	0	0	0	0	0	0	0	0	0	0	0	0	0	0	0	0	0	0	0	0	0	0	0	0	0	0	0	0	0	0	0	0	0	0	0	0	0	0	0	0	0
OTU001082	49	0	0	0	0	0	0	0	0	0	0	0	0	0	0	0	0	0	0	0	0	0	0	0	0	0	0	0	0	0	0	0	0	0	0	0	0	0	0	0	0	0	2	0	0	0	0	0	0
OTU001467	49	0	0	0	0	0	0	0	0	0	2	0	0	0	0	0	0	0	0	0	0	0	0	0	0	0	0	0	0	0	0	0	0	0	0	0	0	0	0	0	0	0	0	0	0	0	0	0	0
OTU001574	49	0	0	0	0	0	0	0	0	0	0	0	1	0	0	1	1	0	3	0	0	0	0	0	0	0	0	0	1	0	0	0	0	0	0	0	0	0	0	0	0	0	0	0	0	0	0	0	0
OTU001794	49	0	1	0	0	2	0	0	0	0	0	0	0	1	0	0	8	0	0	0	0	0	0	0	0	0	0	0	0	0	0	0	0	0	0	0	0	0	0	0	0	0	0	1	1	0	0	0	0
OTU001884	49	0	0	0	0	0	0	0	0	0	2	0	0	0	0	0	0	0	0	0	0	0	0	0	0	0	2	0	0	0	0	0	0	0	0	0	0	0	0	0	0	0	0	0	0	0	0	0	0
OTU001924	49	0	0	1	1	0	0	0	3	0	0	0	0	0	0	0	0	0	0	0	0	0	0	0	0	1	0	0	0	0	0	0	0	1	0	1	2	0	0	0	0	0	0	0	0	0	0	0	0
OTU001993	49	1	0	0	0	0	0	0	0	0	0	0	0	0	0	3	0	0	1	0	0	0	0	0	0	0	0	1	0	0	0	0	0	0	0	0	0	1	2	1	0	0	0	0	1	0	0	0	0
OTU001994	49	0	2	0	0	0	0	0	0	3	0	0	0	0	0	0	0	0	0	0	0	0	0	0	0	0	0	0	0	0	0	0	0	0	0	0	0	0	0	0	0	0	0	0	0	0	1	0	0
OTU002143	49	1	0	0	0	0	4	0	0	0	1	0	0	1	0	0	0	0	0	0	0	0	0	0	0	0	0	0	0	0	0	0	0	1	0	0	0	0	0	1	1	0	0	0	0	0	0	0	0
OTU002217	49	0	0	0	0	0	0	0	0	0	0	0	0	0	0	0	0	0	0	0	0	0	0	2	0	0	0	0	0	0	0	0	0	0	0	1	1	0	0	0	0	0	1	0	0	0	0	0	1
OTU002315	49	0	0	0	0	0	0	0	0	0	0	0	0	0	2	0	0	0	0	0	0	0	0	0	0	0	0	0	0	0	0	0	5	0	0	0	0	0	0	0	0	0	0	0	0	0	0	0	0
OTU002381	49	3	0	1	0	0	0	2	0	1	0	0	0	0	1	0	0	0	0	1	0	0	0	0	0	0	0	1	0	0	0	0	0	0	0	0	0	0	0	0	0	0	0	0	0	0	0	0	0
OTU002463	49	1	0	0	0	1	0	0	0	0	0	0	0	0	0	0	2	0	0	0	0	0	0	0	0	0	0	0	0	2	0	0	0	0	0	0	0	0	0	0	0	0	0	0	0	0	0	0	3
OTU002656	49	0	0	0	0	0	0	0	0	0	0	0	0	0	0	0	0	0	0	0	0	0	0	0	0	0	0	0	0	0	0	0	0	0	0	0	0	0	0	0	0	0	0	0	0	0	0	0	0
OTU002760	49	0	0	0	0	0	0	0	0	0	0	0	0	0	0	0	0	0	0	0	0	0	0	0	0	0	0	0	0	0	0	0	0	0	0	0	0	0	0	0	0	0	0	0	0	0	0	0	0
OTU000801	48	0	0	0	0	0	0	0	0	0	0	0	0	0	0	0	0	1	1	1	0	0	1	0	0	2	0	0	1	0	0	0	0	0	0	0	0	0	0	0	0	0	0	0	0	0	0	0	0
OTU001683	48	0	0	4	1	0	0	0	0	0	1	0	0	0	0	0	0	0	0	0	0	0	0	0	1	0	0	0	0	0	0	0	0	0	0	0	3	1	0	0	0	0	0	0	0	0	0	0	0
OTU001721	48	0	0	0	0	0	0	0	0	0	0	0	0	0	0	0	0	0	0	0	0	0	0	1	0	0	0	0	0	2	0	0	0	0	0	0	1	0	0	0	0	0	0	0	0	0	0	0	0
OTU001752	48	0	0	0	0	0	0	0	0	0	3	0	0	0	0	0	0	0	0	0	0	0	0	4	0	0	1	0	0	0	0	1	0	2	0	0	0	2	0	0	0	0	0	0	5	0	0	0	0
OTU001905	48	0	0	0	0	0	0	0	0	0	0	0	0	0	0	0	0	0	0	0	0	2	0	0	0	0	0	0	1	1	0	0	0	0	0	0	0	0	0	0	0	0	0	0	0	0	0	0	0
OTU001991	48	4	2	0	0	2	0	0	0	0	0	0	0	0	0	0	1	0	0	0	0	0	1	0	1	0	0	2	0	0	0	1	4	0	0	0	0	0	1	0	0	0	0	0	0	0	0	0	0
OTU002028	48	0	0	0	0	0	0	0	0	0	0	0	2	0	1	0	0	0	0	0	0	0	0	0	1	0	0	1	0	0	0	0	0	0	0	0	2	0	0	0	0	0	0	0	0	0	1	0	1
OTU002064	48	0	0	0	0	0	0	0	0	0	0	0	0	0	0	0	0	0	0	0	0	0	0	0	0	0	0	0	0	0	0	0	0	0	0	0	0	0	1	3	1	0	0	2	0	0	0	13	0
OTU002092	48	1	0	0	0	0	1	0	0	0	0	0	0	0	0	0	0	0	0	0	0	0	0	0	0	0	0	0	0	0	0	0	0	4	0	0	1	0	0	0	0	0	0	0	0	0	0	3	0
OTU002102	48	0	0	0	0	0	0	0	0	1	0	0	0	0	0	0	0	0	0	0	0	0	0	0	0	0	0	1	0	0	0	0	0	0	0	0	0	0	0	0	0	0	0	1	2	0	0	0	0
OTU002136	48	0	3	0	0	0	0	0	0	0	0	3	0	0	0	0	0	0	0	0	0	1	0	0	2	0	0	0	0	0	0	0	0	0	0	0	0	0	0	0	0	0	1	0	1	0	0	1	0
OTU002177	48	0	0	0	0	0	0	0	0	0	0	0	0	0	0	0	0	0	0	0	0	0	0	0	0	0	0	0	0	0	0	0	0	0	0	0	0	0	0	0	0	0	0	0	0	0	0	0	0
OTU002184	48	1	2	3	1	0	0	0	0	0	0	0	0	0	0	0	0	2	0	0	0	0	0	0	0	0	0	0	0	0	0	0	0	1	0	0	2	0	0	1	0	0	0	0	0	0	0	0	0
OTU002236	48	0	0	0	0	0	1	0	0	0	0	0	0	3	0	0	0	2	0	0	0	1	0	0	0	0	0	0	0	0	0	0	0	0	0	0	0	0	0	0	2	0	0	0	0	0	0	0	0
OTU002326	48	0	0	0	0	0	0	0	0	0	0	0	0	0	0	0	0	0	0	0	0	0	2	0	0	0	0	0	0	0	0	0	0	0	0	0	2	0	0	1	0	0	0	0	0	0	0	0	1
OTU002428	48	0	0	0	0	0	0	0	0	0	0	0	0	0	0	1	1	0	0	0	1	0	0	0	0	0	0	0	0	0	0	0	0	0	0	0	0	0	0	0	0	0	0	0	0	0	0	0	0
OTU002515	48	0	0	0	0	0	0	0	0	0	0	0	0	0	0	0	0	0	0	0	0	0	0	0	0	0	0	2	0	0	0	0	0	0	0	0	0	0	0	0	0	0	0	0	0	0	0	0	4
OTU002594	48	0	0	0	0	0	0	0	0	0	0	0	0	0	0	0	0	0	0	0	0	0	0	0	0	0	0	0	0	0	0	0	0	0	0	0	0	0	0	0	0	0	0	0	0	0	0	0	0
OTU002625	48	0	0	0	0	0	0	0	0	0	0	0	0	0	0	0	0	0	0	0	0	0	0	2	0	0	0	0	0	0	0	0	0	0	0	0	0	0	0	0	0	0	4	0	0	0	0	0	0
OTU002668	48	0	0	0	0	0	0	0	0	0	0	0	0	0	3	0	0	0	0	0	0	0	0	0	0	0	0	0	0	0	0	0	0	0	0	0	0	0	0	0	0	0	1	2	0	0	2	0	0
OTU002720	48	0	0	0	0	0	0	0	0	0	0	0	0	0	0	0	0	0	0	0	0	0	0	0	0	0	0	0	0	0	0	0	0	0	0	0	0	0	0	0	0	0	0	0	0	0	0	0	0
OTU002944	48	0	0	0	2	35	0	0	0	0	0	0	0	0	0	0	0	0	0	0	0	0	0	0	0	0	0	0	0	0	0	0	1	0	0	0	0	0	0	0	0	0	0	0	0	0	0	0	0
OTU001016	47	0	0	0	0	0	0	0	0	0	0	0	0	0	0	0	0	0	0	0	0	0	0	0	0	0	0	0	5	1	0	0	0	0	0	0	0	0	0	0	0	0	0	0	0	0	0	0	0
OTU001265	47	0	0	0	2	0	0	0	0	0	0	0	0	0	0	0	1	0	0	0	0	0	0	0	0	0	0	0	0	0	8	0	0	0	5	0	0	0	0	0	0	0	0	0	0	0	0	0	0
OTU001282	47	0	0	0	0	0	0	0	0	0	0	0	0	0	0	0	0	0	0	0	0	0	0	0	0	0	0	0	0	0	0	0	0	0	0	0	0	0	0	0	0	0	0	0	0	0	0	0	0
OTU001562	47	0	0	0	0	0	0	0	0	0	0	0	0	0	0	0	0	0	0	0	0	0	0	0	0	0	1	0	0	0	7	0	3	0	0	4	0	0	0	0	0	0	0	0	0	0	0	2	0
OTU001979	47	0	0	0	0	0	0	2	0	0	0	0	0	0	0	1	0	0	0	0	0	0	0	0	1	0	0	1	0	2	0	0	0	0	0	0	1	0	0	0	0	0	0	0	0	0	1	0	0
OTU002044	47	0	0	0	0	0	1	0	0	0	0	0	0	0	0	0	0	0	0	0	0	0	0	0	0	0	0	0	0	0	0	0	0	0	0	0	9	0	1	0	0	0	1	0	0	0	1	0	0
OTU002065	47	0	0	0	0	0	0	0	0	0	0	0	0	0	0	0	1	0	0	0	0	0	0	0	0	0	0	2	0	0	0	0	0	0	0	0	0	0	0	0	0	0	0	0	0	0	0	0	0
OTU002101	47	0	0	5	0	0	0	0	1	0	0	0	0	0	0	0	0	0	0	0	0	0	0	1	0	0	0	0	0	0	0	0	0	1	0	1	1	0	0	0	0	0	0	0	0	5	0	1	0
OTU002112	47	0	0	0	0	0	0	0	0	0	0	0	0	1	0	0	0	0	0	0	0	0	0	0	0	1	0	0	0	0	0	0	0	0	0	0	0	0	0	0	0	0	0	0	1	0	0	0	0
OTU002228	47	0	0	0	5	3	0	0	0	0	0	0	0	0	0	0	0	0	0	0	0	0	2	0	1	0	0	0	0	0	0	0	0	0	2	0	0	2	0	0	0	0	0	0	0	0	0	0	0
OTU002306	47	0	0	0	0	0	0	0	0	0	0	0	0	0	0	0	0	0	0	0	0	0	0	0	5	0	0	0	0	0	0	2	0	0	0	0	0	0	0	0	0	0	0	0	0	0	3	0	0
OTU002325	47	0	0	0	0	0	0	0	0	0	0	0	0	0	0	0	0	0	0	0	0	0	0	0	0	0	0	0	0	0	0	0	0	0	1	0	0	0	0	0	0	0	0	0	0	0	0	0	0
OTU002376	47	1	0	0	0	0	0	0	0	0	0	0	0	0	0	0	0	0	0	0	0	0	4	0	0	0	0	1	0	0	0	0	0	0	0	0	0	0	2	0	0	0	0	0	0	0	0	1	0
OTU002404	47	0	0	0	0	7	0	0	0	0	1	0	0	0	0	0	0	0	0	0	0	0	0	0	0	0	0	1	0	0	0	0	7	0	0	0	0	0	0	0	0	0	0	0	0	0	2	0	0
OTU002469	47	0	0	0	0	0	2	0	0	0	0	0	0	0	0	0	0	0	3	0	0	0	1	0	0	0	0	0	0	0	0	0	0	0	0	0	0	0	0	0	0	0	0	0	0	0	3	0	2
OTU002500	47	0	0	0	0	0	0	0	0	0	0	1	2	0	0	0	0	0	0	0	0	0	0	0	0	0	2	0	0	0	0	0	0	0	0	0	0	0	1	0	0	0	3	0	2	0	0	0	0
OTU002519	47	0	0	0	0	0	0	0	0	0	0	0	0	0	0	0	0	1	0	0	0	0	0	0	0	0	0	0	0	0	0	0	0	0	0	0	0	0	0	0	0	0	0	0	0	0	0	0	0
OTU002525	47	0	0	0	0	0	0	0	0	0	3	0	0	0	0	0	0	0	0	0	0	0	0	0	0	0	0	0	0	0	0	0	0	0	4	1	0	0	0	0	0	0	0	0	0	0	0	0	0
OTU002739	47	0	0	0	0	4	0	0	0	0	1	0	0	1	0	0	0	0	0	0	0	0	0	0	0	0	0	0	0	0	0	2	2	0	0	0	0	0	0	0	0	0	0	0	0	0	0	0	0
OTU002794	47	0	0	0	0	0	0	0	0	0	0	0	0	0	0	0	0	0	0	0	0	0	0	0	0	0	0	0	0	0	0	0	0	0	0	0	0	0	0	0	0	0	0	0	2	0	0	0	0
OTU001521	46	0	0	0	0	0	0	0	0	0	0	0	0	0	0	0	0	1	0	0	0	0	0	0	0	0	0	0	0	0	0	0	0	0	0	0	0	0	0	0	0	0	0	0	0	0	0	0	0
OTU001529	46	0	0	0	0	0	0	0	0	0	0	0	0	0	0	0	0	0	0	0	0	0	0	0	0	0	2	0	0	4	3	0	0	0	0	2	0	0	0	0	0	0	0	0	0	0	0	0	0
OTU001736	46	0	0	0	0	0	14	0	0	0	0	0	0	0	0	0	0	0	0	0	0	0	0	0	0	2	0	0	0	0	0	0	0	0	0	0	0	0	0	0	0	0	0	0	0	0	0	0	0
OTU001779	46	0	0	0	0	0	0	1	1	0	0	0	0	0	0	0	0	1	0	0	0	0	0	0	0	0	0	2	0	0	0	0	0	0	0	0	0	0	0	0	0	0	1	0	0	0	0	0	0
OTU001815	46	0	0	0	0	0	1	0	0	2	0	0	0	0	0	0	0	0	0	0	1	0	0	0	0	0	0	0	0	0	0	0	0	0	0	0	0	0	1	2	0	0	0	0	0	0	0	0	0
OTU001916	46	0	0	0	0	1	0	0	0	4	1	0	0	0	0	0	0	4	0	0	0	0	0	0	0	0	0	0	0	1	0	0	0	0	0	0	0	0	0	0	0	0	0	0	0	0	0	0	0
OTU001948	46	0	0	0	0	0	0	0	0	0	0	0	5	0	0	0	0	0	0	0	0	0	0	0	0	0	0	0	0	0	0	0	0	0	0	0	0	0	0	0	0	0	0	0	0	0	0	0	0
OTU001961	46	0	0	1	1	0	0	0	0	0	0	0	2	0	0	0	0	0	1	0	0	0	0	0	0	0	0	0	0	0	0	1	0	1	0	0	1	2	0	0	0	0	0	0	0	0	0	0	0
OTU001982	46	0	0	0	0	0	0	0	0	1	0	0	0	4	0	0	0	0	0	1	0	1	0	0	0	0	0	0	0	2	0	0	0	0	0	0	0	0	1	0	0	0	0	0	0	0	0	0	3
OTU002030	46	0	0	0	0	0	0	0	0	0	0	0	0	0	2	0	0	0	0	0	0	0	0	0	0	0	0	0	0	0	0	0	0	0	0	0	0	0	0	0	0	0	0	0	0	0	0	0	0
OTU002038	46	0	0	0	0	0	0	0	0	0	0	0	0	0	0	0	0	2	0	0	0	0	0	0	0	0	0	0	0	0	0	0	0	0	1	0	0	0	0	0	0	0	0	0	0	0	0	0	1
OTU002089	46	0	0	0	0	0	0	0	0	0	5	0	0	0	0	0	0	0	0	0	0	0	0	0	0	0	0	0	0	0	0	0	0	0	0	0	0	0	0	0	0	0	0	0	0	0	0	0	0
OTU002099	46	0	0	0	0	3	0	0	2	0	0	0	0	0	0	0	2	1	0	0	0	0	0	0	0	0	0	0	0	1	0	0	0	0	0	0	0	0	0	0	0	0	0	0	0	0	0	0	0
OTU002127	46	0	0	0	0	0	0	0	0	0	0	0	0	0	0	6	0	0	0	0	0	0	0	0	0	0	0	0	0	0	0	0	0	0	0	0	0	0	0	0	0	0	0	0	0	0	0	0	0
OTU002171	46	0	0	0	0	0	0	0	0	0	3	0	0	0	0	0	0	0	0	2	0	0	0	0	0	0	0	0	0	1	0	0	1	0	0	0	0	0	0	0	0	0	0	0	0	0	0	0	0
OTU002190	46	0	0	0	1	0	0	0	0	0	0	0	0	0	0	0	0	0	0	0	0	0	0	19	0	0	0	0	0	0	0	0	0	0	0	5	0	0	0	0	0	0	0	0	0	0	0	0	1
OTU002197	46	0	0	0	0	3	0	0	0	0	0	0	0	4	0	0	0	0	0	0	0	0	0	1	0	0	0	0	0	0	0	0	0	0	0	0	8	0	0	0	0	0	0	0	0	0	0	0	0
OTU002250	46	0	0	0	0	0	0	0	0	0	0	0	0	0	0	0	0	2	1	1	0	0	0	0	0	0	0	0	0	0	0	0	0	0	0	0	0	0	0	0	0	0	0	0	0	1	0	0	0
OTU002252	46	0	0	0	0	0	0	0	0	0	0	4	0	0	0	0	0	0	0	0	1	0	0	0	0	0	0	0	0	0	0	0	2	0	0	1	0	0	0	3	0	0	0	0	0	0	0	0	0
OTU002266	46	0	0	0	0	0	0	0	0	0	0	0	0	0	0	0	0	0	0	0	0	0	0	7	0	0	1	1	0	0	0	1	0	0	0	0	0	0	0	0	0	0	0	0	0	0	1	0	0
OTU002354	46	0	0	0	0	0	1	0	0	0	0	0	0	0	0	0	0	0	0	0	0	0	0	0	0	0	0	0	0	0	0	0	0	0	0	0	0	0	0	0	0	0	0	1	0	0	0	5	0
OTU002390	46	0	0	0	0	0	0	0	0	0	0	0	0	0	0	0	0	0	0	0	0	0	0	0	0	0	0	0	0	0	0	0	0	0	0	0	0	3	0	0	0	0	0	0	0	0	2	0	0
OTU002488	46	0	1	0	0	0	0	0	0	0	0	0	0	0	0	0	0	0	0	2	0	0	2	0	0	0	0	0	0	2	0	0	0	0	0	0	0	0	0	0	0	0	0	0	0	0	0	0	0
OTU002556	46	0	0	0	0	0	0	0	0	0	0	0	0	0	0	0	0	0	0	0	3	0	0	0	0	0	0	0	0	0	0	0	0	0	1	2	0	0	0	0	0	0	0	0	0	0	0	0	0
OTU002600	46	7	0	0	0	3	0	0	0	0	0	0	0	0	0	0	0	0	0	0	0	1	0	0	0	0	0	0	0	0	0	0	0	0	0	0	0	0	0	0	0	0	0	0	0	0	0	0	0
OTU002616	46	0	0	0	0	0	0	0	0	0	0	0	0	0	0	0	0	0	0	0	0	0	0	0	0	0	0	0	0	0	0	0	0	0	0	0	0	0	0	0	0	0	0	0	0	0	1	0	0
OTU002680	46	0	0	0	0	0	0	0	0	0	0	0	0	0	0	0	0	0	0	0	0	0	0	0	0	0	0	0	0	0	0	0	0	0	0	0	0	0	1	0	0	0	0	0	0	0	0	0	0
OTU002764	46	1	0	0	0	29	1	0	0	0	0	0	0	0	0	0	0	0	0	1	0	0	0	0	0	0	0	0	0	0	0	0	0	0	0	0	1	0	3	0	0	0	0	0	0	0	0	0	0
OTU002915	46	0	0	0	0	2	0	0	0	0	0	0	0	0	0	0	1	0	0	0	0	1	0	0	1	0	0	0	0	0	0	0	0	0	0	0	0	0	0	0	0	0	0	0	0	0	0	1	0
OTU000221	45	0	0	0	0	0	0	0	0	0	0	0	0	0	0	0	0	0	32	0	0	0	0	0	0	0	0	0	0	0	0	0	0	0	0	0	0	0	0	0	0	0	0	0	0	0	0	0	0
OTU001410	45	0	0	2	0	0	0	0	0	0	0	0	0	0	0	0	2	0	0	0	0	0	0	0	0	0	6	0	0	0	0	0	0	7	0	0	0	0	0	0	0	3	1	0	0	0	1	2	0
OTU001499	45	0	0	0	2	0	0	0	0	0	0	0	0	0	0	0	0	0	0	0	0	0	0	0	0	0	0	0	0	1	0	0	0	0	0	0	0	0	0	0	0	0	0	0	0	0	0	0	0
OTU001735	45	0	0	0	0	0	0	0	0	0	0	0	0	0	0	0	1	0	0	0	0	0	1	0	0	0	0	0	0	0	0	0	0	0	0	0	0	0	0	1	0	0	0	0	0	0	0	0	0
OTU001768	45	0	0	0	0	0	0	0	0	0	0	0	0	0	0	0	0	0	0	0	0	0	0	0	0	0	0	1	0	0	0	1	0	0	0	0	0	0	0	0	0	0	0	0	0	0	0	0	0
OTU001820	45	0	0	0	3	0	0	0	0	0	0	0	0	0	1	0	0	0	0	1	0	0	1	0	0	0	0	0	1	0	0	1	0	0	0	0	0	0	0	0	0	0	0	1	0	0	0	0	0
OTU002174	45	0	0	0	1	0	0	0	0	0	0	0	2	0	0	0	0	0	0	0	0	0	1	0	0	0	0	1	2	0	0	0	0	0	0	0	0	0	0	0	0	0	1	0	0	0	0	0	0
OTU002198	45	1	2	0	0	0	0	0	0	0	0	0	0	0	0	0	0	0	3	0	1	0	0	0	0	1	0	0	0	0	0	0	0	0	0	0	0	0	0	0	0	0	0	0	0	0	0	0	2
OTU002288	45	0	0	0	0	0	0	0	0	0	0	0	0	0	0	0	0	0	0	0	0	0	0	0	0	2	0	0	0	0	0	0	0	0	1	0	0	0	0	0	0	0	0	0	0	0	0	0	1
OTU002311	45	0	0	0	0	0	0	0	0	0	15	0	0	0	0	0	0	0	0	0	0	0	0	0	0	0	0	0	0	0	0	0	0	1	0	0	0	0	0	0	0	0	0	0	0	0	4	0	0
OTU002438	45	0	0	0	0	0	0	0	0	0	0	0	0	1	2	1	0	0	0	0	0	0	0	0	0	0	0	0	0	0	0	0	0	0	0	0	0	0	0	1	0	2	0	0	0	0	0	0	0
OTU002462	45	0	0	0	0	0	0	0	0	0	0	0	0	0	0	0	0	0	0	0	0	0	0	0	0	0	0	0	0	0	0	0	0	0	0	0	0	0	3	0	0	0	0	0	0	0	0	0	0
OTU002537	45	0	0	0	0	0	1	0	0	0	0	0	0	0	1	0	0	0	0	0	0	1	0	0	0	0	0	0	0	0	0	0	0	0	0	0	0	0	0	0	3	0	0	0	0	0	0	0	0
OTU002633	45	0	1	0	0	0	0	0	0	0	0	0	3	0	0	0	0	0	0	0	0	0	2	1	0	0	0	2	0	0	0	1	0	0	0	0	0	0	0	2	11	0	0	0	0	0	0	0	0
OTU002790	45	0	0	1	0	0	0	0	0	0	0	0	0	0	0	0	0	1	0	1	0	0	0	0	0	0	0	0	0	0	0	0	0	0	0	0	0	0	0	0	0	0	0	0	0	0	0	0	0
OTU002928	45	0	0	0	0	0	0	0	0	0	0	0	0	0	0	0	0	0	0	0	0	0	0	0	0	0	0	0	0	0	0	0	0	0	0	0	0	0	0	0	0	0	0	0	0	0	0	0	0
OTU003083	45	0	0	0	0	0	0	0	0	0	0	0	0	0	0	0	0	0	0	0	0	0	0	0	0	0	0	0	0	0	0	0	0	0	0	0	0	0	0	0	0	0	0	0	0	0	0	0	0
OTU003173	45	0	0	0	0	0	0	0	0	0	0	0	0	0	0	0	0	0	0	0	0	0	0	0	0	0	0	0	0	0	0	0	0	0	0	0	0	0	0	0	0	0	0	0	0	0	0	0	0
OTU000885	44	0	0	0	0	0	0	0	0	0	0	0	0	0	0	0	0	0	0	0	0	0	0	0	0	0	0	0	0	0	0	0	0	0	0	0	0	0	0	0	0	0	0	0	0	0	0	0	0
OTU001481	44	0	0	0	0	0	0	0	0	0	0	0	2	0	0	0	0	0	0	0	0	0	0	0	0	0	0	0	0	0	0	0	0	0	0	1	0	0	0	0	2	2	2	0	0	0	0	1	0
OTU001676	44	0	0	0	0	0	0	0	0	0	0	0	0	0	0	0	0	0	0	0	0	0	0	0	0	0	0	0	0	0	7	0	0	0	1	0	0	0	0	0	0	0	0	0	0	0	0	0	0
OTU001830	44	0	0	1	1	0	0	0	0	0	0	0	2	0	0	0	0	0	0	0	0	0	0	0	0	0	0	0	0	0	0	0	0	0	0	0	0	0	0	0	0	0	0	0	0	0	0	0	0
OTU001919	44	0	0	0	0	0	0	0	0	3	0	0	0	1	0	0	0	0	0	0	0	0	0	0	0	0	0	0	0	0	0	0	0	0	0	0	0	0	0	0	0	0	0	25	0	0	0	0	0
OTU002001	44	0	0	0	0	0	0	0	0	0	0	1	0	0	0	1	0	0	0	0	0	0	0	0	0	0	1	0	0	0	0	0	0	3	0	0	1	0	0	0	0	1	0	2	0	0	0	0	0
OTU002027	44	0	0	0	0	0	0	0	0	0	0	0	0	0	2	0	0	0	0	0	0	0	0	0	0	0	0	0	0	0	0	0	0	0	0	0	0	0	0	0	0	0	0	0	0	0	0	0	0
OTU002098	44	0	0	0	0	0	0	0	0	0	0	0	0	0	0	0	0	0	0	0	0	0	2	0	0	0	0	0	0	0	0	0	0	0	0	0	2	2	0	5	1	0	0	0	0	0	0	5	1
OTU002187	44	0	0	1	0	0	0	0	0	0	0	0	0	0	0	0	0	0	0	0	0	0	0	2	0	0	0	0	0	0	0	0	0	0	0	0	0	0	0	1	0	0	0	0	0	0	2	0	0
OTU002248	44	3	0	0	2	0	0	0	0	0	0	0	0	0	0	0	0	0	0	0	0	0	0	0	0	0	2	0	0	0	0	0	1	0	0	0	0	0	0	0	0	0	0	0	0	0	0	0	0
OTU002319	44	3	0	0	0	0	0	5	0	0	0	0	0	0	0	0	0	0	0	0	0	0	2	0	0	0	0	0	0	0	0	0	0	0	0	0	0	0	0	0	0	0	0	1	0	0	0	0	0
OTU002334	44	0	0	0	0	2	3	0	0	0	0	0	0	0	0	0	0	0	0	0	0	0	0	0	0	0	0	0	0	0	0	0	0	0	0	0	0	0	0	0	7	0	0	0	0	0	0	1	0
OTU002336	44	0	1	0	0	0	0	0	0	0	0	0	0	0	0	0	0	1	0	0	1	0	0	0	0	0	0	0	0	0	1	0	1	1	0	0	2	0	0	0	0	0	0	0	0	2	0	1	0
OTU002341	44	0	0	0	0	0	0	0	0	0	0	0	0	0	0	0	0	0	0	0	0	0	1	0	0	0	0	0	0	0	0	0	1	0	0	0	0	0	0	0	0	3	0	4	1	0	1	0	0
OTU002351	44	0	0	0	0	0	0	0	0	0	0	0	0	0	0	0	0	0	0	0	0	0	0	0	0	0	0	1	0	0	0	3	0	0	0	0	0	0	0	0	0	0	0	0	0	0	0	0	0
OTU002353	44	0	0	0	0	0	0	0	0	0	0	0	0	0	0	0	0	0	7	0	0	0	0	0	0	0	0	0	0	0	0	0	0	0	0	0	0	0	0	0	0	0	0	0	0	0	0	0	0
OTU002369	44	0	0	0	0	0	0	0	0	0	0	0	0	6	0	0	0	0	0	0	0	0	0	1	0	0	0	0	0	0	2	0	0	0	0	0	0	0	0	0	0	0	0	0	3	0	0	0	0
OTU002433	44	1	0	0	1	1	0	0	0	0	0	3	0	0	0	0	0	0	1	0	0	0	0	0	0	0	0	0	0	0	0	0	0	0	17	0	0	0	0	0	0	0	0	0	0	0	1	2	0
OTU002444	44	0	1	0	0	0	3	0	0	0	0	0	0	0	0	0	0	0	0	0	0	0	0	0	0	0	0	0	0	3	0	0	0	0	0	0	0	0	0	0	0	0	1	0	2	2	6	0	0
OTU002448	44	0	0	0	0	0	0	0	0	0	0	0	0	0	0	0	0	0	0	0	0	0	0	0	0	0	0	1	0	0	0	0	0	7	0	0	0	0	0	0	0	0	0	0	0	0	0	0	0
OTU002492	44	0	0	0	0	0	8	0	0	0	0	0	1	0	0	1	1	0	0	0	0	0	0	0	0	0	0	1	0	0	0	0	0	0	0	0	2	0	2	0	0	0	0	0	0	0	0	0	0
OTU002549	44	0	0	0	0	0	0	0	0	0	0	2	0	0	0	0	0	0	0	1	0	0	0	0	0	0	0	0	0	0	0	0	2	1	0	0	1	1	0	0	0	0	0	0	0	0	0	0	0
OTU002620	44	0	0	0	0	0	0	0	0	0	0	0	0	0	0	0	0	1	0	2	0	0	0	0	0	0	0	0	0	1	0	1	0	0	0	0	1	0	0	0	0	0	0	0	0	1	0	0	0
OTU002631	44	0	0	0	0	0	0	0	0	0	0	0	0	0	0	0	0	0	0	0	0	0	0	3	0	0	0	0	0	0	0	0	0	0	0	1	0	0	0	0	0	0	0	0	6	0	0	0	0
OTU002732	44	0	0	0	0	0	0	0	0	0	4	0	0	0	0	0	0	0	1	0	0	0	0	0	0	0	0	0	0	0	0	0	0	0	0	0	0	0	0	0	0	0	0	0	0	0	0	0	0
OTU002884	44	0	0	0	0	0	0	0	1	0	0	0	0	0	0	0	1	0	1	0	0	0	0	0	0	0	0	0	0	0	0	0	0	0	0	0	0	0	0	0	0	0	0	0	0	0	1	0	0
OTU002999	44	0	0	0	0	0	0	0	0	0	0	0	0	0	0	0	0	0	0	0	0	0	0	0	0	0	0	0	0	0	0	0	0	0	0	0	0	0	0	0	0	0	0	0	0	0	0	0	0
OTU003011	44	0	0	0	0	11	0	0	0	1	0	1	0	1	0	0	0	0	0	2	0	1	0	0	0	0	0	0	0	0	0	0	2	0	0	0	0	0	0	0	0	0	0	0	0	0	0	0	0
OTU003110	44	0	0	0	0	0	0	0	0	0	0	0	0	0	0	0	0	0	0	0	0	0	1	1	0	0	0	0	0	0	0	0	0	0	0	0	0	0	0	0	0	0	0	0	0	0	0	0	0
OTU000783	43	0	0	0	0	0	0	0	0	0	0	0	0	0	0	0	0	0	0	0	0	0	0	0	0	0	0	0	0	1	0	0	0	0	0	0	0	0	0	0	0	0	0	0	0	0	0	0	0
OTU001115	43	0	0	0	0	0	0	0	0	0	0	0	0	0	0	0	0	0	0	0	0	0	0	0	0	0	0	0	0	0	0	0	0	7	0	1	0	0	0	0	0	0	0	0	0	0	0	0	0
OTU001299	43	0	0	0	0	0	0	0	0	0	0	0	0	0	0	0	0	0	0	0	0	0	0	0	0	0	0	0	0	0	0	0	0	0	0	0	0	0	0	0	0	0	0	0	0	0	0	0	0
OTU001332	43	0	0	1	0	0	0	1	2	0	0	0	0	1	0	0	0	0	0	0	0	0	0	0	0	0	1	0	0	0	0	0	0	0	0	0	0	0	0	0	0	0	1	0	0	0	0	0	0
OTU001636	43	0	0	0	0	0	0	0	0	0	0	0	0	0	0	0	0	0	0	0	0	0	0	0	0	0	0	0	0	0	0	0	0	0	0	0	0	0	0	0	0	0	0	0	0	0	0	0	0
OTU001668	43	0	1	0	1	2	0	0	0	0	0	1	0	0	0	0	2	0	0	0	0	0	0	0	0	0	0	0	0	0	5	0	1	0	2	0	0	0	0	0	0	0	0	0	0	0	0	0	0
OTU002025	43	0	0	0	0	0	0	0	0	0	0	0	0	0	0	0	0	0	2	0	0	0	0	0	0	0	0	0	0	0	0	0	0	0	0	0	0	0	0	0	0	0	0	0	0	0	4	0	0
OTU002135	43	0	0	0	0	6	0	0	0	0	0	0	0	0	0	0	0	0	0	0	0	0	0	0	0	0	0	0	0	0	0	0	0	0	0	0	0	0	0	0	0	0	0	0	0	0	8	0	0
OTU002160	43	1	1	0	0	0	0	0	0	0	0	0	0	0	0	1	1	0	0	0	0	0	0	0	0	0	0	0	0	1	0	0	0	0	0	0	0	0	0	1	2	0	0	0	0	0	0	0	0
OTU002164	43	0	1	0	0	0	0	0	0	0	0	0	0	0	0	0	0	0	0	1	0	0	2	2	0	0	2	0	0	0	0	0	0	1	0	0	1	1	0	0	0	0	0	6	0	0	0	0	0
OTU002194	43	0	0	0	0	0	0	0	0	0	0	0	0	1	0	0	0	0	0	2	0	0	0	0	0	0	0	0	0	0	0	0	0	0	0	0	0	0	3	0	0	0	0	0	0	0	0	0	0
[truncated: 15,726 more rows]
[truncated: 491 more columns]
